# Supplementary material for: Atomic stiffness for bulk modulus prediction and high-throughput screening of ultraincompressible crystals
Source: Nat Commun. 2023 Jul 17;14:4258. doi: 10.1038/s41467-023-39826-2 (PMC10352355; doi:10.1038/s41467-023-39826-2)
Supplement: Supplementary file 4 — Supplementary Data 1 [file 41467_2023_39826_MOESM4_ESM.xlsx]

## Sheet: Supplementary Data 1
MP-ID	Elements	S (eV)	MARE
MP-8566	Ag	9.72	0.01
MP-10597	Ag	9.96
MP-124	Ag	9.9
MP-134	Al	8.54	0
MP-11	As	7.16	0
MP-81	Au	15.54	0
MP-160	B	9.61	0
MP-161	B	9.58
MP-56	Ba	3.34	0.07
MP-122	Ba	3.58
MP-20	Be	6.06	0.01			Note: The data in this table is sourced from the Materials Project, which has some known calculation issues in its high-throughput DFT calculations, such as the lack of van der Waals corrections. To address these concerns, we conducted a thorough examination of the structures using high-fidelity first-principles calculations and ab initio molecular dynamics (AIMD) simulations. We excluded any str…
MP-87	Be	6.02
MP-23157	Bi	8.93	0
MP-23152	Bi	8.96
MP-24	C	13.56	0.03
MP-570002	C	14.09
MP-1008374	C	14.51
MP-569416	C	15.7
MP-48	C	15.7
MP-1008395	C	15.18
MP-169	C	15.25
MP-568286	C	15.28
MP-1095534	C	15.28
MP-47	C	15.58
MP-611426	C	15.56
MP-616440	C	15.55
MP-66	C	15.55
MP-21	Ca	4.33	0.03
MP-132	Ca	4.17
MP-166	Ca	4.49
MP-45	Ca	4.44
MP-94	Cd	6.54	0
MP-669382	Co	14.01	0.02
MP-102	Co	14.46
MP-54	Co	14.47
MP-17	Cr	18.36	0.04
MP-90	Cr	19.21
MP-639727	Cs	1.44	0.01
MP-1	Cs	1.43
MP-989695	Cu	10.49	0.03
MP-30	Cu	10.76
MP-150	Fe	13.1	0.01
MP-13	Fe	13.03
MP-569423	Ga	5.76	0.08
MP-10021	Ga	5.82
MP-567540	Ga	5.9
MP-142	Ga	6.3
MP-1008733	Ge	8.29	0.09
MP-998883	Ge	8.13
MP-128	Ge	7.28
MP-137	Ge	7.26
MP-78	Ge	8.24
MP-1007760	Ge	8.75
MP-32	Ge	8.82
MP-8640	Hf	14.2	0.06
MP-103	Hf	15.18
MP-23153	I	3.88	0
MP-1055994	In	6.7	0
MP-101	Ir	31.48	0
MP-10157	K	1.84	0.01
MP-972981	K	1.83
MP-604318	K	1.83
MP-58	K	1.82
MP-1018134	Li	1.9	0.02
MP-10173	Li	1.77
MP-567337	Li	1.77
MP-976411	Li	1.76
MP-1063005	Li	1.76
MP-51	Li	1.76
MP-135	Li	1.76
MP-110	Mg	5.16	0.02
MP-973364	Mg	5.16
MP-153	Mg	5.26
MP-542909	Mn	18.07	0.08
MP-8634	Mn	19.71
MP-129	Mo	26.02	0
MP-982370	Na	2.03	0.08
MP-567772	Na	1.75
MP-127	Na	1.82
MP-75	Nb	19.91	0
MP-10257	Ni	13.28	0
MP-1008728	Ni	13.37
MP-23	Ni	13.33
MP-8643	Os	36.76	0.02
MP-49	Os	36.07
MP-53	P	10.45	0
MP-20745	Pb	8.39	0.01
MP-20483	Pb	8.49
MP-2	Pd	17.64	0
MP-126	Pt	24.27	0
MP-604321	Rb	1.72	0.02
MP-867126	Rb	1.71
MP-70	Rb	1.69
MP-8642	Re	34.29	0
MP-975065	Re	34.31
MP-8	Re	34.36
MP-74	Rh	22.45	0
MP-8639	Ru	27.03	0.01
MP-33	Ru	26.86
MP-104	Sb	8.93	0
MP-36	Sc	7.85	0.02
MP-67	Sc	8.03
MP-14	Se	4.15	0
MP-10649	Si	8.42	0.11
MP-1014212	Si	8.68
MP-676001	Si	8.45
MP-644693	Si	8.71
MP-571520	Si	9.13
MP-16220	Si	9.12
MP-109	Si	9.67
MP-168	Si	9.56
MP-165	Si	11.37
MP-34	Si	10.26
MP-999200	Si	11.07
MP-971661	Si	11.06
MP-971662	Si	11.05
MP-92	Si	10.35
MP-149	Si	10.61
MP-117	Sn	8.8	0
MP-867202	Sr	4.11	0.07
MP-76	Sr	4.1
MP-95	Sr	4.03
MP-139	Sr	3.8
MP-42	Ta	22.81	0.03
MP-569794	Ta	22.81
MP-50	Ta	22.23
MP-8638	Tc	29.19	0.03
MP-867351	Tc	27.57
MP-113	Tc	27.36
MP-567313	Te	6.81	0
MP-19	Te	6.81
MP-6985	Ti	11.6	0.03
MP-72	Ti	12.08
MP-46	Ti	12.26
MP-82	Tl	6.06	0
MP-146	V	14.99	0
MP-11334	W	30.78	0
MP-91	W	30.76
MP-9	Y	7.91	0.06
MP-112	Y	8.42
MP-79	Zn	7.29	0
MP-1077723	Zr	13.45	0.03
MP-131	Zr	13.81
