# Supplementary material for: Atomic stiffness for bulk modulus prediction and high-throughput screening of ultraincompressible crystals
Source: Nat Commun. 2023 Jul 17;14:4258. doi: 10.1038/s41467-023-39826-2 (PMC10352355; doi:10.1038/s41467-023-39826-2)
Supplement: Supplementary file 5 — Supplementary Data 2 [file 41467_2023_39826_MOESM5_ESM.xlsx]

## Sheet: Supplementary Data 2
MP-ID	Formula	BF (GPa)	BML (GPa)	BO (GPa)
MP-974435	Re3N	384.12	393.59	380.7
MP-974430	Re3Ir	358.09	340.17	360.36
MP-1019052	ReN	374.33	347.08	359.88
MP-867792	ReIr3	360.41	335.77	352.59
MP-997617	OsB	360.04	355.51	349.18
MP-974326	Ru3Os	320.04	325.49	333.13
MP-865022	MnIr3	304.78	293.32	325.17
MP-1017987	Tc3N	316.58	317.87	321.86
MP-862620	Ru3Ir	216.19	307.34	318.86
MP-2850	OsB2	313.93	331.09	317.75
MP-1019319	TcN	314.52	279.18	314.55
MP-867356	TcRu3	302.91	292.12	307.21
MP-975834	MoRu3	278.74	291.92	296.14
MP-867816	TaRu3	275.66	275.95	275.72
MP-979289	TaW3	276.55	305.24	275.55
MP-867788	TaGaOs2	269.57	271.44	273.81
MP-1019317	TcB2	303.55	296.21	273.04
MP-999502	MoPt	272.55	269.86	260.41
MP-864770	Ta2MoOs	265.51	275.21	258.48
MP-10142	Ta3B4	292.57	295.4	229.38
MP-1097	TaB	286.32	287.72	223.51
MP-867141	ReOs3	390.07	375.31	393.22
MP-974437	Re2C	401.17	359.85	382.29
MP-15671	Re3B	364.53	358.75	357.14
MP-867264	Re3Os	371.28	354.58	374.08
MP-974455	Re3Ru	343.4	340.34	350.73
MP-974411	Re3Tc	347.13	336.75	348.9
MP-974358	RuIr3	334.96	330.09	337.33
MP-867345	TcIr3	337.6	321.74	335.92
MP-862630	ReRu3	321.94	318.77	324.76
MP-505341	Ni2W3N	300.15	317.69	290.45
MP-1019316	Tc2N	324.46	314.57	331.77
MP-974038	Ni2W4C	307.51	314.05	291.6
MP-28452	Fe3W3N	311.24	311.68	281.45
MP-1637	Re2P	297.55	302.67	315.83
MP-1642	Ta5N6	289.4	298.95	271.19
MP-862770	Tc3Ir	307.3	296.6	313.34
MP-28629	Ta5B6	218.1	296.55	227.12
MP-978989	Tc7B3	305.52	296.45	295.98
MP-971754	V2ReW	265.66	290.6	264.91
MP-1018129	Pt2W	286.37	290.23	272.22
MP-867865	ReRh3	284.58	289.11	283.32
MP-13854	B3Ru2	297.09	287.3	277.38
MP-22709	TaNiB2	287.02	287.2	227.66
MP-10504	ScB4Os3	295.83	286.87	285.68
MP-15813	Mn3W3C	311.68	286.53	305.18
MP-861630	Tc3Ru	294.05	285.34	302.53
MP-971737	V2RuOs	269.49	274.13	270.29
MP-971788	VRu3	275.65	273.82	277.65
MP-13415	Ta3B2	260.14	272.03	215.51
