# Supplementary material for: Atomic stiffness for bulk modulus prediction and high-throughput screening of ultraincompressible crystals
Source: Nat Commun. 2023 Jul 17;14:4258. doi: 10.1038/s41467-023-39826-2 (PMC10352355; doi:10.1038/s41467-023-39826-2)
Supplement: Supplementary file 6 — Supplementary Data 3 [file 41467_2023_39826_MOESM6_ESM.txt]

Atomic coordinates of the optimized structures for the discovered ultraincompressible crystals

 mp-1186060                             
   1.00000000000000     
     5.3680565932983351   -0.0000061820872467    0.0000000589874888
    -2.6840336506294071    4.6488715106004976    0.0000000351114519
     0.0000000461962647    0.0000000583603547    4.2297381790281667
   Mn   Os
     2     6
Direct
  0.3333341732750443  0.6666737785375699  0.7500080588003257
  0.6666733718142289  0.3333338159271130  0.2500052428073983
  0.1707155071639585  0.3414317871417400  0.2500060488979564
  0.1707215990504222  0.8292842792178973  0.2500060505271712
  0.8292845486358332  0.1707214681183545  0.7500073174369701
  0.8292834739285310  0.6585680920925220  0.7500073231061245
  0.6585679280908099  0.8292833976182417  0.2500060602101318
  0.3414313500411731  0.1707153333465558  0.7500073062138999

 oqmd_id_1230026                        
   1.00000000000000     
     2.7270318325037555    0.0000079636673993   -0.0000000001571218
    -1.3635090199068260    2.3617332852604918    0.0000000003069059
    -0.0000000006308013    0.0000000002001176    4.3535599340785716
   Ir   Os
     1     1
Direct
  0.6666701133582209  0.3333298519321725  0.7499999998706117
  0.3333298866417793  0.6666701480678277  0.2500000001293886
 
 oqmd_id_1230666                        
   1.00000000000000     
     2.7498918251288873    0.0036987586660104   -0.0000000024004287
    -1.3717318325414536    2.3757147624383443    0.0000000178086530
    -0.0000000062648029    0.0000000238212676    4.3666292244932272
   Os   Re
     1     1
Direct
  0.6692570672457557  0.3347384141382921  0.7499999984330071
  0.3307429327542445  0.6652615858617074  0.2500000015669928
 
 oqmd_id_1435176                        
   1.00000000000000     
     2.8248800693056055    0.0002640225571459    0.0000000057784758
    -1.4127082213326558    2.4462621569652243   -0.0000000049061008
     0.0000000158782467   -0.0000000062487466    7.1358727538038833
   C    Re
     1     3
Direct
  0.0001833884861253 -0.0001834240970670  0.0000000157994059
  0.6668419752090980  0.3331584541516015  0.1962464793257929
  0.0001326457383409 -0.0001334708699242  0.5000000113917442
  0.6668419905664389  0.3331584408153866  0.8037534934830572
 
 oqmd_id_14924                          
   1.00000000000000     
     6.4343123824673389    0.0003793952586479    0.0000000048014759
    -3.2173295897060159    5.5721438952921352    0.0000000027468598
     0.0000000017922883    0.0000000023067705    2.4184397199995247
   C    N 
     6     8
Direct
  0.8217377896990333  0.5949740615589145  0.2499999971792916
  0.4050471768114393  0.2267814732249148  0.2499999906331243
  0.7732541710164976  0.1782636392120890  0.2499999994547699
  0.2267565970595036  0.8217508116809670  0.7500000005550089
  0.5949706628951608  0.7732368107250689  0.7500000093835116
  0.1782770597597167  0.4050365637025496  0.7500000028240025
  0.6666825744164848  0.3333340620440659  0.2499999816021731
  0.2964261098255280  0.9668024932042939  0.2499999971229967
  0.6703312556119625  0.7035445628809978  0.2500000072635337
  0.0332267949426806  0.3296498481929722  0.2500000034478465
  0.9667865000413979  0.6703450881327604  0.7499999965646866
  0.3297020885276197  0.2964883131071960  0.7499999927330119
  0.7035693276803610  0.0332117171210780  0.7500000028414107
  0.3333318917126104  0.6666805552121283  0.7500000183946322
 
oqmd_id_14925, icsd_id_83263            
   1.00000000000000     
     2.7184171841546800    2.7184295679616244   -2.7184318676244650
     2.7183910363076533   -2.7184212057367145    2.7184140832465462
    -2.7183993987428070   -2.7183959693468718   -2.7183804838328984
   C    N 
     6     8
Direct
  0.2500028078280618  0.3750164321008729  0.1249894974834821
  0.8750156143900593  0.6250396448828466  0.2500117096139395
  0.7500188794392647  0.1249907852754495  0.3750193062617765
  0.3750204489523052  0.2500050087514646  0.6250254990002121
  0.6250409352601392  0.8750189691731060  0.7500276761349435
  0.1250051355623255  0.7500255415920846  0.8750148842274550
  0.5000207832537283  0.4324626397043839  0.0000300241439693
  0.5000047762284798  0.9324555445090085  0.0000191062443615
  0.0675387363205876  0.5675574288308693  0.0675440869074347
  0.0000528272361982  0.0000346106809186  0.4324762387604442
  0.9324413883243821  0.5000000516678914  0.4999869303143840
  0.4324404671266846  0.4999932192661072  0.5000046061272608
  0.5675670947967646  0.0675536257333022  0.5675728706594768
  0.0000301052810188  0.0000464978316941  0.9324775641208597
 
 oqmd_id_1625527                        
   1.00000000000000     
     5.4144635887182986   -0.0000199286014342    0.0000000088942092
    -2.7072491326104009    4.6891137537093117   -0.0000000162958581
     0.0000000075361276   -0.0000000107655633    4.2855715832750469
   Ir   Mn   Os
     1     1     6
Direct
 -0.0000348444223775  0.0000313124835443  0.4999999985596757
  0.3331215705869257  0.6667998181830077  0.9999999978206707
  0.3345116123844292  0.1672881659690297  0.0000000012375515
  0.8326871151040411  0.1672924347402362 -0.0000000008519410
  0.8326662490324754  0.6655008661518289  0.0000000008325279
  0.0060799951375083  0.5031011467812584  0.5000000015669134
  0.4967705455426836  0.5031667704882732  0.5000000014159048
  0.4968377776343030  0.9938195422028313  0.4999999994186897
 
  oqmd_id_1625528                        
   1.00000000000000     
     5.4886595286789746   -0.0002866377084229   -0.0000000014972222
    -2.7440814617456790    4.7534566621523355    0.0000000008696081
    -0.0000000004551559   -0.0000000001844761    4.3532197378367963
   Ir   Os   W 
     1     6     1
Direct
 -0.0000326955621565  0.0000271153446204 -0.0000000000086500
  0.5028091903046579  0.0057309619892419  0.0000000010192220
  0.9942607717404204  0.4971836665121379 -0.0000000009619061
  0.5027953928057670  0.4971963313467259 -0.0000000000579456
  0.8357342053665651  0.1642583471667288  0.4999999999211210
  0.3284236397565432  0.1642694627060624  0.4999999989949365
  0.8357222770185655  0.6715710185695396  0.5000000010945499
  0.3332872185696359  0.6667030963649467  0.4999999999986723
 
 oqmd_id_1625529                        
   1.00000000000000     
     5.4235237634481663   -0.0000174664523228    0.0000000000370178
    -2.7117770071985769    4.6969048718968889   -0.0000000003929099
     0.0000000004017782   -0.0000000005061236    4.3009926160106380
   Cr   Ir   Os
     1     1     6
Direct
  0.3330563599629975  0.6669730695124594  0.0000000000387094
 -0.0002718520280564  0.0002888769997225  0.5000000000131587
  0.3315062107721657  0.1661801060519500 -0.0000000006221316
  0.8338509578833863  0.1661679560273871 -0.0000000000334902
  0.8338448495359980  0.6685104560034063  0.0000000006414387
  0.0029337372320611  0.5018913156890628  0.5000000011672528
  0.4981199902600026  0.5019007305616670  0.4999999999863028
  0.4981297463814453  0.9970874891543419  0.4999999988087594
 
 oqmd_id_1625530                        
   1.00000000000000     
     5.4773820710497318   -0.0000048482464278   -0.0000000066231853
    -2.7386952320375513    4.7435630489627290    0.0000000059050923
    -0.0000000056600671    0.0000000024327132    4.3264900853999775
   Ir   Os   Re
     1     6     1
Direct
  0.0002095253044756 -0.0001694109989352  0.4999999995090603
  0.3317787671733307  0.1656373491961454 -0.0000000001078684
  0.8344313658690339  0.1656169974332299  0.0000000011173038
  0.8344169027238936  0.6682593127944471 -0.0000000006904982
  0.5017019627704290  0.0028302549601101  0.4999999994903592
  0.9972364671523265  0.4983489997753277  0.4999999995113465
  0.5016850262455340  0.4983692266829931  0.5000000014053131
  0.3335399827609844  0.6665272701566728 -0.0000000002350159
 
 oqmd_id_1625532                        
   1.00000000000000     
     5.4559063365027027    0.0002506283359285    0.0000000018521182
    -2.7277360366933712    4.7250354943934800   -0.0000000156739050
     0.0000000016793608   -0.0000000128091484    4.3016701370269805
   Mn   Os   W 
     1     6     1
Direct
  0.0000087836066101  0.0000118902661583  0.4999999989538964
  0.3218797915926856  0.1609227593524380  0.9999999998800675
  0.8391697065054302  0.1608494390384081  0.9999999994406323
  0.8391002976103437  0.6781122992148099  0.0000000000436273
  0.5027666562305555  0.0051156108153805  0.5000000011887167
  0.5027088960945463  0.4973361124792746  0.5000000015268782
  0.9949384960956493  0.4972373827820036  0.5000000022230608
  0.3334273942641843  0.6666244890515216  0.9999999967431279
 
 oqmd_id_1625533                        
   1.00000000000000     
     5.3803054836415338    0.0003854533554805   -0.0000001115024515
    -2.6903154596778793    4.6594355714093156    0.0000000887336826
    -0.0000000872870400    0.0000000294351003    4.2369698174555275
   Cr   Mn   Os
     1     1     6
Direct
  0.3333079803517189  0.6667828598750236  0.0000000012368941
  0.0001022338855632  0.9999224000250877  0.5000000000632461
  0.3248854940310107  0.1625646233947074  0.0000000000786033
  0.8376190724695394  0.1624109100168540 -0.0000000007277524
  0.8375068844069621  0.6751325109394375  0.0000000022791410
  0.0053951172021471  0.5027041272586456  0.5000000013411383
  0.4972694894850243  0.5028245773178314  0.4999999964990621
  0.4973337381680247  0.9946580461724084  0.4999999992296675
 
 oqmd_id_1625534                        
   1.00000000000000     
     5.4366950117370569    0.0002312217841390   -0.0000000875976552
    -2.7186432132318825    4.7081777379120364    0.0000000634174096
    -0.0000000685502126    0.0000000178756898    4.2815939451424274
   Mn   Os   Re
     1     6     1
Direct
  0.9999245981353139  0.0000435987374786  0.9999999877559923
  0.5009969829278832  0.0024248890982633 -0.0000000015231559
  0.5009298917695071  0.4989831299126761 -0.0000000094463738
  0.9975111764667511  0.4989772690837568  0.0000000012288422
  0.3220318417920826  0.1612256217025757  0.5000000113460182
  0.8387835139156634  0.1611792378475272  0.5000000132415501
  0.8387026005983140  0.6779512458493631  0.4999999937260777
  0.3331193223944937  0.6667849987683527  0.5000000036710491
 
 oqmd_id_1625537                        
   1.00000000000000     
     5.4972708800126089    0.0000783707271918   -0.0000000061776136
    -2.7485675848468376    4.7608162536795815    0.0000000051968153
    -0.0000000052068181    0.0000000022354743    4.3594084411870853
   Os   Re   W 
     6     1     1
Direct
  0.0017675443052705  0.5006572633665475  1.0000000017764079
  0.4993805294558413  0.5006400264057337 -0.0000000006848963
  0.4993501330913298  0.9982574524561497  0.9999999975900131
  0.1658751581653937  0.3311577737219271  0.4999999995148527
  0.1658563549609613  0.8341573165837541  0.4999999950325814
  0.6688417843068651  0.8341392183523840  0.5000000019866739
  0.0001654104243428  0.9998372107171821  1.0000000013983803
  0.6668730852899872  0.3331537383963293  0.5000000033859869
 
 oqmd_id_1625539                        
   1.00000000000000     
     5.4435773675275447    0.0000183678579529    0.0000000114898700
    -2.7217727830825416    4.7143175678831923    0.0000000427811780
     0.0000000093387040    0.0000000444377846    4.2975702991658782
   Cr   Os   Re
     1     6     1
Direct
 -0.0001700912356887  0.0001526932006793  0.0000000096160844
  0.5001783188939516  0.0012148318969374 -0.0000000039823864
  0.5001557691250310  0.4997760569543894  0.0000000026202348
  0.9987157109524620  0.4998107952721803  0.0000000001370801
  0.3251557405395632  0.1629963277825461  0.4999999976727844
  0.8370164345036738  0.1629657657401991  0.4999999968394532
  0.8369683535711374  0.6748584824211310  0.4999999970780507
  0.3329797636498799  0.6669310467319306  0.5000000000186987

 oqmd_id_1625541                        
   1.00000000000000     
     5.4919724542369250   -0.0002409116197918   -0.0000000164713265
    -2.7456977824924715    4.7562489954980940    0.0000000130278874
    -0.0000000132906952    0.0000000054790250    4.3494186859853103
   Mo   Os   Re
     1     6     1
Direct
  0.6669217684308344  0.3330788682165801 -0.0000000067730468
  0.1675269524274144  0.3342937820588142  0.0000000015976680
  0.1675188895367611  0.8324815957325445  0.0000000010649941
  0.6657071474063230  0.8324737637176455  0.0000000007829496
  0.3329716100850620  0.1661129513583487  0.5000000005745457
  0.8338951035940457  0.1661038730001778  0.5000000005376417
  0.8338863096698417  0.6670279351103834  0.5000000006893351
  0.3335722188497269  0.6664272308054965  0.5000000015259128

 oqmd_id_1625866                        
   1.00000000000000     
     5.5056171076371037    0.0001063404987728    0.0000002897341727
    -2.7527164583326367    4.7680468323719989    0.0000003931427898
     0.0000002332240289    0.0000005016565250    4.3910108658298928
   Ir   Os   Re
     1     1     6
Direct
  0.0000725227566850 -0.0000919701167042  0.0000000172837671
  0.3333863618990708  0.6666698542274119  0.4999999786065572
  0.5025333408401484  0.0048959814145005 -0.0000000290561004
  0.5026274506095302  0.4974576542118473  0.0000000101072811
  0.9952393414628286  0.4975210752375996 -0.0000000257023957
  0.3378939993106561  0.1689596283246789  0.5000000304149028
  0.8311532148761464  0.1688639228527742  0.5000000112404519
  0.8310937682449377  0.6621138538478845  0.5000000071055360

oqmd_id_21515, icsd_id_169402           
   1.00000000000000     
     2.8705204019668380    0.0001460313978018   -0.0000000919359489
    -1.4356319174793044    2.4857594407833923    0.0000000931901442
    -0.0000000902943368    0.0000000533722322    2.8129125527305399
   C    Re
     1     1
Direct
  0.3331339657770006  0.6668627641117575  0.4999999910149293
 -0.0001339657770022  0.0001372358882441  0.0000000089850707
 
  0.00000000E+00  0.00000000E+00  0.00000000E+00
  0.00000000E+00  0.00000000E+00  0.00000000E+00
 oqmd_id_22207                          
   1.00000000000000     
     2.8447177251831732   -0.0000062831385975   -0.0000000021355469
    -1.4223642439038739    2.4635925854335867    0.0000000016017941
    -0.0000000076260227    0.0000000028998567    9.8656545849748856
   C    Re
     2     4
Direct
  0.3333477075884392  0.6666524168602566  0.2500000124312480
  0.6666523243240879  0.3333475185318209  0.7499999900057090
  0.6666680749542946  0.3333325004492655  0.1079442476505098
  0.6666680626772322  0.3333325039081556  0.3920557588257357
  0.3333319104217990  0.6666675368066205  0.6079440631989579
  0.3333319200341471  0.6666675234438812  0.8920559278878397

 oqmd_id_22256                          
   1.00000000000000     
     2.9049898544302915   -0.0001617716397678   -0.0000000453205724
    -1.4526350771142782    2.5157171452996834    0.0000000024821705
    -0.0000000879120796   -0.0000000431872584    5.5173705067633261
   C    Os
     2     2
Direct
  0.3333254007420032  0.6666698071032733  0.2499995301787181
  0.6666745991931938  0.3333301928733838  0.7500004708248743
  0.0000000000627886  0.0000000000634884 -0.0000000003814335
  0.0000000000020146 -0.0000000000401454  0.4999999993778411

 oqmd_id_22307                          
   1.00000000000000     
     2.7740530385114215    0.0002953462701614   -0.0000002342397104
    -1.3872695131041473    2.4022424016907631    0.0000002393285777
    -0.0000004983694772    0.0000003017770314    5.9081577239698859
   N    Re
     2     2
Direct
  0.3333232244252273  0.6666755930362852  0.2499999981322213
  0.6666767739130692  0.3333244076793663  0.7500000005775138
  0.0000000014080174  0.0000000028949695  0.0000000004322921
  0.0000000002536862 -0.0000000036106208  0.5000000008579731

oqmd_id_22377, icsd_id_181874           
   1.00000000000000     
     2.8374150955254169    0.0000189435246289    0.0000002377546294
    -1.4186910948852425    2.4572440058337253   -0.0000002537379133
     0.0000008232003470   -0.0000005367030777    9.8517461394340273
   N    Re
     2     4
Direct
  0.6666637833586478  0.3333389317497505  0.2499998767593811
  0.3333363316149868  0.6666609827597171  0.7500005797254246
  0.3333816462838413  0.6666184657778530  0.1052516815529193
  0.3333818075331011  0.6666181852442713  0.3947483627888754
  0.6666180873418278  0.3333818398081851  0.6052521096741127
  0.6666183438675953  0.3333815946602231  0.8947473894992869
 
oqmd_id_22378, icsd_id_181875           
   1.00000000000000     
     2.8122720428332348    0.0003026771183980   -0.0000000083600871
    -1.4063715169977822    2.4353574798759556   -0.0000000018740860
    -0.0000000228750732   -0.0000000170795127    7.1405244752604515
   N    Re
     1     3
Direct
  0.6666433356703291  0.3333536381525978 -0.0000001541040569
  0.3333193754522550  0.6666827041235023  0.1992672951458507
  0.6667178637544394  0.3332809699527409  0.5000000673134373
  0.3333194251229765  0.6666826877711589  0.8007327916447692

 oqmd_id_301434                         
   1.00000000000000     
    -1.9182664276571477    1.9186031793281793    3.8477715203822327
     1.9186031797215426   -1.9182664276798462    3.8477715207367966
     1.9200691252636310    1.9200691251689310   -3.8476064669680317
   Os   Re
     3     1
Direct
  0.7499678589202275  0.2500321412569943  0.5000000001784813
  0.2500321414262309  0.7499678589355369  0.4999999998128715
  0.5000000001522977  0.4999999995840746  0.0000000001029203
 -0.0000000004987562  0.0000000002233939 -0.0000000000942731
 
 oqmd_id_301470                         
   1.00000000000000     
    -1.9334820806329136    1.9342094025536114    3.8765942144580112
     1.9342094679743973   -1.9334820567884647    3.8765942339094099
     1.9333762761241158    1.9333762523688691   -3.8762371511963201
   Os   Re
     1     3
Direct
  0.0000000007477380  0.0000000157374047  0.0000000063093530
  0.7499824993371799  0.2500174397657595  0.4999999620941147
  0.2500174736419708  0.7499825379269999  0.5000000151319071
  0.5000000262731114  0.5000000065698359  0.0000000164646249
 
 oqmd_id_301945                         
   1.00000000000000     
     4.7218307850744905   -0.0225698566477712    0.0002176612288920
     1.6358353926534941    4.4294737797474282    0.0002176782668437
    -3.1787092562080268   -2.2033661148031225    2.7088077522723899
   Os   Pt
     3     1
Direct
  0.7499818247576542  0.2500181728157074  0.4999999966040747
  0.2500181739989955  0.7499818281999069  0.5000000043387089
  0.5000000031606504  0.4999999972180902  0.9999999991464890
  0.9999999980826999  0.0000000017663027  0.9999999999107274
 
 oqmd_id_304348                         
   1.00000000000000     
    -1.9154128677505284    1.9150715992790033    3.8237498141846746
     1.9150715971680068   -1.9154128665253001    3.8237498124845777
     1.9151123548392994    1.9151123536147907   -3.8239186604740407
   Ir   Os
     1     3
Direct
 -0.0000000000729017 -0.0000000000001908 -0.0000000000881480
  0.7502993617704987  0.2497006382461894  0.4999999999812468
  0.2497006382386137  0.7502993617412255  0.5000000000133671
  0.5000000000637893  0.5000000000127759  0.0000000000935341
 
 oqmd_id_319188                         
   1.00000000000000     
     5.4449778720731814    0.0003023878005111    0.0000000006614155
    -2.7227251595232054    4.7153670548845428   -0.0000000006851966
     0.0000000000336715    0.0000000005216246    4.3106784771953572
   Os   Ru
     6     2
Direct
  0.1666736965774069  0.3333343317554215  0.2500000000601426
  0.6666652601667079  0.8333261417022558  0.2500000001906367
  0.1666533619418628  0.8333469089894400  0.2499999998125376
  0.8333263033551910  0.6666656723341645  0.7500000000198700
  0.3333347344842068  0.1666738583260002  0.7499999997583047
  0.8333466413308822  0.1666530883758558  0.7500000001348325
  0.3333241932635961  0.6666758617925458  0.7500000000927982
  0.6666758088801462  0.3333241367243161  0.2499999999308776
 
  oqmd_id_319530                         
   1.00000000000000     
     5.4681556027913372   -0.0002890248118201   -0.0000000004357224
    -2.7338300261751258    4.7357074337614735   -0.0000000004152418
    -0.0000000010137020    0.0000000002689766    4.3235255367964678
   Ir   Os
     2     6
Direct
  0.3333286952554017  0.6666713744687131  0.7499999999734719
  0.6666712823999179  0.3333286510020852  0.2500000000447674
  0.1661599564294216  0.3323176202070497  0.2499999997457630
  0.6676823815955315  0.8338400626702716  0.2500000003273884
  0.1661578938848092  0.8338420708624803  0.2500000000860432
  0.8338400584946213  0.6676823830032109  0.7500000003855537
  0.3323176128159683  0.1661599199084729  0.7499999995188291
  0.8338421191243283  0.1661579178777163  0.7499999999181834

 oqmd_id_323983                         
   1.00000000000000     
     5.4666110601679323   -0.0002875701153717   -0.0000000001094196
    -2.7330565585208921    4.7343617691111266    0.0000000004995694
    -0.0000000006310202    0.0000000000593464    4.3202544781542400
   Os   Tc
     6     2
Direct
  0.1672712565806181  0.3345306171302190  0.2500000010904638
  0.6654692477427306  0.8327285643514988  0.2499999992526210
  0.1672599467590329  0.8327398396276380  0.2500000001651738
  0.8327287358547584  0.6654691809592317  0.7499999991216514
  0.3345309436265059  0.1672714248907039  0.7500000005517584
  0.8327399892365456  0.1672601884611814  0.7499999997325759
  0.3333343914383357  0.6666656634996904  0.7500000000099972
  0.6666654887614734  0.3333345210798371  0.2500000000757581

 oqmd_id_325825                         
   1.00000000000000     
     1.3674833483304929    0.7892723625887275    3.0428644080718841
    -1.3674833406058533    0.7892723623341802    3.0428644044965885
     0.0000000037815972   -1.5792840795034015    3.0427975088395520
   N    Re
     1     1
Direct
 -0.0000000009999776 -0.0000000029151336  0.0000000047183471
  0.5000000009999777  0.5000000029151335  0.4999999952816528
 
 oqmd_id_326001                         
   1.00000000000000     
     1.3514926814589887    0.7804670928723617    4.4284097402763027
    -1.3514926798317093    0.7804670925608669    4.4284097399482967
     0.0000000005456188   -1.5603734983421567    4.4284857531539190
   Ir   Os
     1     1
Direct
 -0.0000000003035814  0.0000000001166784  0.0000000001832003
  0.5000000003035815  0.4999999998833216  0.4999999998167997
 
 oqmd_id_326779                         
   1.00000000000000     
     1.4196791990733713    0.8197088401361616    2.8878699308190110
    -1.4196792002261771    0.8197088432737997    2.8878699323018067
     0.0000000011924779   -1.6392444344176331    2.8878211407036418
   C    Re
     1     1
Direct
 -0.0000000006618886 -0.0000000009038187  0.0000000016106834
  0.5000000006618884  0.5000000009038189  0.4999999983893166

 oqmd_id_327347                         
   1.00000000000000     
     1.3581273344391427    0.7841609483063057    4.4672600672637959
    -1.3581268586683624    0.7841608306166542    4.4672599426017943
     0.0000001361256055   -1.5680853582680534    4.4672182345635258
   Ir   Re
     1     1
Direct
  0.0000000015273212 -0.0000000053758807  0.0000000067419119
  0.4999999984726788  0.5000000053758805  0.4999999932580881
 
 oqmd_id_327494                         
   1.00000000000000     
     1.3624869863809452    0.7866968458367917    4.4593920163814609
    -1.3624869779496855    0.7866968402847092    4.4593920145515327
    -0.0000000005028682   -1.5730961880241983    4.4593390491497082
   Os   Re
     1     1
Direct
 -0.0000000027353946 -0.0000000044869559 -0.0000000002548421
  0.5000000027353945  0.5000000044869560  0.5000000002548420
 
 oqmd_id_336459                         
   1.00000000000000     
     1.9070006645054529    1.9075817088000397    0.0000000001294392
     0.0003605004124190    3.8148028806549821   -0.0000000000761117
     0.0000000004857446    0.0000000000645575    3.8582106620780316
   Ir   Os
     1     1
Direct
 -0.0000000002310515  0.0000000001162815  0.0000000000384163
  0.0000000002310515  0.4999999998837185  0.4999999999615837
 
 oqmd_id_337952                         
   1.00000000000000     
     1.9276490815478544    1.9256277986776642   -0.0000000003650469
     0.0001462973135357    3.8521039436073936   -0.0000000002412632
    -0.0000000001411164    0.0000000003649126    3.8575537752410840
   Os   Re
     1     1
Direct
 -0.0000000000258846  0.0000000000784663 -0.0000000000439238
  0.0000000000258846  0.4999999999215337  0.5000000000439236

 oqmd_id_344016                         
   1.00000000000000     
     3.8277768220492061    0.0000000130691005    0.0000000002174766
     0.0000000131207278    3.8277805844972153   -0.0000000004243790
     0.0000000002201295   -0.0000000003741261    3.8277790215697585
   Ir   Os
     1     3
Direct
 -0.0000000000308152  0.0000000001063262  0.0000000000449151
  0.5000000000166562  0.4999999999883155  0.0000000000232343
  0.4999999999679925  0.0000000000252967  0.5000000000090753
  0.0000000000461664  0.4999999998800615  0.4999999999227753

 oqmd_id_345928                         
   1.00000000000000     
     3.7597356076609407   -0.0000000318318555   -0.0000000141545603
    -0.0000000317772620    3.7597342895811785   -0.0000000463790671
    -0.0000000143090974   -0.0000000463497743    3.7597392018605840
   Mn   Os
     1     3
Direct
  0.0000000001795887  0.9999999990816109  0.0000000014740285
  0.0000000021920783  0.5000000000857211  0.5000000011226422
  0.4999999991537513  0.0000000018882048  0.5000000001203200
  0.4999999984745817  0.4999999989444562  0.9999999972830023

 oqmd_id_347040                         
   1.00000000000000     
     3.8411896176162550   -0.0000000104473135   -0.0000000079535464
    -0.0000000104515220    3.8411979995897840    0.0000000062218935
    -0.0000000079324486    0.0000000061533702    3.8411994589044203
   Os   Re
     3     1
Direct
  0.4999999998053954  0.4999999998934068  0.0000000000786381
  0.5000000002474564 -0.0000000001892615  0.4999999999776215
 -0.0000000002924977  0.5000000000192473  0.5000000002036002
  0.0000000002396457  0.0000000002766074 -0.0000000002598599
 
 oqmd_id_8183                           
   1.00000000000000     
     2.9327062215762711   -0.0003628168489267    0.0000000003994442
    -1.4661697336878992    2.5393416834299236   -0.0000000002272339
     0.0000000003116678   -0.0000000001352867    2.7231482331926711
   C    Os
     1     1
Direct
  0.6668350882311779  0.3331702872280572  0.4999999999041747
  0.0001825117688234 -0.0001349872280584  0.0000000000958254
 
mp-1079494                            
   1.00000000000000     
     2.8681621098409917    0.0000003325400106    0.0000000194545796
    -1.4340812622311181    2.4839011302124323    0.0000000100445741
     0.0000000696251081    0.0000000868430942   11.3283864474924130
   Re   C 
     4     4
Direct
  0.3333330654899364  0.6666668386805498  0.8735768559361509
  0.6666669282221181  0.3333331192202820  0.1264225017945061
  0.6666668633274604  0.3333330935894722  0.3735768524651202
  0.3333331395136791  0.6666669478758641  0.6264235549869024
 -0.0000000004419596 -0.0000000381168907  0.4999999774742259
  0.0000000108368514  0.0000000381579532  0.0000001566012176
  0.3333333637908759  0.6666666329685045  0.2500000078611371
  0.6666666292610379  0.3333333676242653  0.7500000928807400

mp-1102681                                   
   1.00000000000000     
     4.8431677864518177   -0.0002472964568608   -0.6023092156204257
    -3.7790988608269771    3.0289744114535053   -0.6023092206084185
     0.0000870143487452    0.0002476664232159    4.8804764128782665
   C    N 
     4     8
Direct
  0.1249999879558507  0.9317958090419107  0.3067958238320779
  0.6249999784647290  0.8182041820137428  0.6932041362841561
  0.0682041825692201  0.3749999788049966  0.1932041364194392
  0.1817958083520391  0.8749999875363664  0.8067958234675781
  0.8466167379066845  0.4660961162591536  0.2420922328982574
  0.4033831864552844  0.1454754038700232  0.1194793567056150
  0.2240040557580265  0.6045246807637278  0.7579079038212603
  0.0259960046539931  0.2839038551270461  0.8805205447363206
  0.5339038556735649  0.7759960049985192  0.3805205453111077
  0.7160961152932662  0.5966167372083397  0.7420922342216250
  0.3954754029198924  0.1533831856685745  0.6194793567148092
  0.8545246839974493  0.9740040587075985  0.2579079055877533
 
mp-1104073                                  
   1.00000000000000     
     3.5331786105625391    0.0000000409620068    0.0000000462643073
     0.0000000409106689    3.5331785413460546   -0.0000000176640878
     0.0000000912717536   -0.0000000347488719    6.9794644543203930
   C    N 
    11     4
Direct
  0.5000000142800402  0.0000000134792455  0.2569359595504185
  0.5000000375151435 -0.0000000247408322  0.7430640395479733
 -0.0000000229830232  0.5000000236360413  0.7430640347161259
  0.0000000191989210  0.4999999993452233  0.2569359700544442
 -0.0000000063199754 -0.0000000063398245 -0.0000000014071170
  0.4999999930344336  0.4999999915235852 -0.0000000003883581
  0.7447225508068583  0.7447225629742152  0.1281330916649566
  0.2552774502139556  0.2552774351449942  0.1281330805370073
  0.2552774515574294  0.7447225615478618  0.8718669090441341
  0.7447225503179007  0.2552774369150706  0.8718669047186853
 -0.0000000119109114 -0.0000000029195187  0.4999999926054849
  0.7631452702369188  0.7631452768228341  0.6247085771028571
  0.2368547301681110  0.2368547557268084  0.6247085467882695
  0.2368547148254746  0.7631452457017900  0.3752914483681790
  0.7631452590587232  0.2368547311825058  0.3752914470969391
 
mp-1219533                             
   1.00000000000000     
     2.7407187993691440    0.0000000678269346    0.0000000043010114
    -1.3703598346434462    2.3735316909019875    0.0000000004432974
     0.0000000066789625    0.0000000050977292    4.3744034311780569
   Re   Ir
     1     1
Direct
 -0.0000000762831844  0.0000000617364115  0.4999999998275216
  0.3333330762831876  0.6666669382635854  0.0000000001724784

mp-867141                                
   1.00000000000000     
     5.4838722671966007    0.0000001183584018   -0.0000000001293758
    -2.7419360312235197    4.7491728554798964    0.0000000065243048
    -0.0000000001614418    0.0000000058805135    4.3362334518795524
   Re   Os
     2     6
Direct
  0.3333331661943546  0.6666669222937927  0.7499999998996377
  0.6666668120006768  0.3333331190323867  0.2500000002463122
  0.1673018989759253  0.3346039249133531  0.2499999996790962
  0.6653960556259113  0.8326981383728649  0.2499999987225526
  0.1673019737323392  0.8326981208688501  0.2499999996441871
  0.8326981700509377  0.6653961319799255  0.7500000011274974
  0.3346038990674926  0.1673017898959784  0.7500000000599595
  0.8326980243523624  0.1673018526428493  0.7500000006207571
 
mp-867264                               
   1.00000000000000     
     5.5091798486079453   -0.0000141501412895    0.0000000863812941
    -2.7546015434685707    4.7710831954109860    0.0000002820509905
     0.0000000687494539    0.0000002989433866    4.3956530637968303
   Re   Os
     6     2
Direct
  0.8344453831747082  0.1655619703654878  0.7500038027656023
  0.3311058005983203  0.1655544711765517  0.7500037413282785
  0.8344415613320271  0.6688898087962961  0.7500038180449641
  0.1655616432699893  0.8344448067561229  0.2499955278912163
  0.6688898499873817  0.8344414941430364  0.2499955856718540
  0.1655544045214762  0.3311061602861007  0.2499955018231262
  0.6666723627948018  0.3333347480704839  0.2499961032091339
  0.3333346420664793  0.6666721878951661  0.7500032370388756
