# Supplementary material for: Atomic stiffness for bulk modulus prediction and high-throughput screening of ultraincompressible crystals
Source: Nat Commun. 2023 Jul 17;14:4258. doi: 10.1038/s41467-023-39826-2 (PMC10352355; doi:10.1038/s41467-023-39826-2)
Supplement: Supplementary file 7 — Source Data [file 41467_2023_39826_MOESM7_ESM.xlsx]

## Sheet: Table 1
ID	Formula	BO (GPa)	BF (GPa)	BL (GPa)	Space group
OQMD-14925	C3N4	452	441.92	496	I-43d
OQMD-21515	ReC	394	435.88	436-457	P-6m2
OQMD-22207	Re2C	384	427.72	389	P63/mmc
MP-867141	ReOs3	393	424.76	390	P63/mmc
OQMD-1625530	ReIrOs6	394	422.38		P-6m2
OQMD-22377	Re2N	393	422	411	P63/mmc
OQMD-319530	IrOs3	394	419.1		P63/mmc
OQMD-22307	ReN	410	418.71	453	P63/mmc
OQMD-1625527	MnIrOs6	384.775	418.27		P-6m2
OQMD-347040	ReOs3	395	417.13		Pm-3m
OQMD-22378	Re3N	386	417	400	P-6m2
OQMD-1230026	IrOs	376	416.1		P-6m2
OQMD-1435176	Re3C	379	415.92		P-6m2
OQMD-301434	ReOs3	400	415.5		I4/mmm
OQMD-1625534	MnReOs6	387.097	415.41		P-6m2
OQMD-1230666	ReOs	388	414.79		P-6m2
OQMD-8183	OsC	403	414.36	396	P-6m2
OQMD-304348	IrOs3	394	413.98		I4/mmm
MP-1079494	ReC	388	413.2	411	P63/mmc
OQMD-326001	IrOs	376	412.88		R-3m
OQMD-344016	IrOs3	390	412.86	421	Pm-3m
OQMD-14924	C3N4	418	410.84	451	P-3
OQMD-325825	ReN	408	410.84		R-3m
OQMD-22256	OsC	405	410.54	369	P63/mmc
OQMD-337952	ReOs	388	410.43		P4/mmm
OQMD-1625528	IrOs6W	385	409.91		P-6m2
OQMD-1625537	ReOs6W	388	409.4		P-6m2
MP-1102681	CN2	428	409.05	407	I42d
OQMD-327494	ReOs	387	408.93		R-3m
OQMD-326779	ReC	391	406.76		R-3m
MP-1219533	ReIr	358	406.22	337	P6m2
OQMD-319188	Os3Ru	386	405.82		P63/mmc
MP-1104073	C11N4	431	405		P42m
MP-1186060	MnOs3	377.372	404.64		P63/mmc
OQMD-1625541	MoReOs6	383	404.62		P-6m2
OQMD-1625539	CrReOs6	385	403.87		P-6m2
OQMD-323983	TcOs3	383	403.28		P63/mmc
OQMD-336459	IrOs	377	402.68		P4/mmm
OQMD-1625529	CrIrOs6	382	402.57		P-6m2
MP-867264	Re3Os	374	402.34	371	P63/mmc
OQMD-1625533	MnCrOs6	376.814	402.27		P-6m2
OQMD-301945	Os3Pt	370.338	401.79		I4/mmm
OQMD-327347	ReIr	360	401.64		R-3m
OQMD-1625866	Re6IrOs	373	401.48		P-6m2
OQMD-301470	Re3Os	382	401.47		I4/mmm
OQMD-1625532	MnOs6W	377.252	400.97		P-6m2
OQMD-345928	MnOs3	378.094	400.77		Pm-3m

## Sheet: Figure 2a
Atomic Number	Element	Bulk modulus (GPa)	Atomic volume (Å3)	Atomic Stiffness (eV)
1	H
2	He
3	Li	14	20.12	1.76059
4	Be	122	7.89	6.01917
5	B	197	7.78	9.58426
6	C	436	5.71	15.5461
7	N	401.203	6.507	16.3164
8	O	139.838	8.603	7.5189
9	F	70.6834	9.30912	4.11251
10	Ne
11	Na	8	36.32	1.8162
12	Mg	37	22.75	5.26094
13	Al	83	16.47	8.54485
14	Si	83	20.44	10.6053
15	P	114	14.66	10.45
16	S	51.6754	15.5999	5.03832
17	Cl	40.9948	20.9176	5.35946
18	Ar
19	K	4	72.85	1.82135
20	Ca	17	41.76	4.43711
21	Sc	52	24.69	8.02555
22	Ti	113	17.36	12.2584
23	V	179	13.4	14.9913
24	Cr	259	11.87	19.2146
25	Mn	300	10.52	19.71
26	Fe	182	11.454	13.0289
27	Co	212	10.92	14.4723
28	Ni	198	10.77	13.3303
29	Cu	145	11.872	10.759
30	Zn	75	15.56	7.29258
31	Ga	50	20.16	6.3
32	Ge	59	23.92	8.82179
33	As	51	22.45	7.15705
34	Se	26	25.84	4.15
35	Br	15.9229	26.485	2.63573
36	Kr
37	Rb	3	89.902	1.68566
38	Sr	11	54.61	3.75451
39	Y	41	32.85	8.41704
40	Zr	94	23.5	13.806
41	Nb	174	18.31	19.9078
42	Mo	262	15.89	26.0232
43	Tc	300	14.59	27.3591
44	Ru	308	13.95	26.8576
45	Rh	253	14.2	22.4522
46	Pd	192.49	14.661	17.64
47	Ag	88	18	9.9
48	Cd	45	23.26	6.54047
49	In	40	26.5	6.70019
50	Sn	39	36.11	8.80181
51	Sb	44.44	32.1335	8.93
52	Te	32.673	33.3487	6.81
53	I	15	41.86	3.88
54	Xe
55	Cs	2	114.05	1.42565
56	Ba	9	63.34	3.57992
72	Hf	108	22.48	15.1757
73	Ta	194	18.34	22.2312
74	W	304	16.19	30.7629
75	Re	365	15.06	34.3579
76	Os	402	14.36	36.0682
77	Ir	346	14.56	31.4752
78	Pt	247	15.72	24.2724
79	Au	137	18.15	15.5367
80	Hg	64	24.67	9.85
81	Tl	32.773	29.8005	6.06
82	Pb	44.01	30.85	8.49
83	Bi	40.524	35.36	8.96

## Sheet: Figure 2b
Atomic Number	Element	Bulk modulus (GPa)
1	H
2	He
3	Li	14
4	Be	122
5	B	197
6	C	436
7	N	401.203
8	O	139.838
9	F	70.6834
10	Ne
11	Na	8
12	Mg	37
13	Al	83
14	Si	83
15	P	114
16	S	51.6754
17	Cl	40.9948
18	Ar
19	K	4
20	Ca	17
21	Sc	52
22	Ti	113
23	V	179
24	Cr	259
25	Mn	300
26	Fe	182
27	Co	212
28	Ni	198
29	Cu	145
30	Zn	75
31	Ga	50
32	Ge	59
33	As	51
34	Se	26
35	Br	15.9229
36	Kr
37	Rb	3
38	Sr	11
39	Y	41
40	Zr	94
41	Nb	174
42	Mo	262
43	Tc	300
44	Ru	308
45	Rh	253
46	Pd	192.49
47	Ag	88
48	Cd	45
49	In	40
50	Sn	39
51	Sb	44.44
52	Te	32.673
53	I	15
54	Xe
55	Cs	2
56	Ba	9
72	Hf	108
73	Ta	194
74	W	304
75	Re	365
76	Os	402
77	Ir	346
78	Pt	247
79	Au	137
80	Hg	64
81	Tl	32.773
82	Pb	44.01
83	Bi	40.524

## Sheet: Figure 2c
Atomic Number	Element	Atomic volume (Å3)
1	H
2	He
3	Li	20.12
4	Be	7.89
5	B	7.78
6	C	5.71
7	N	6.507
8	O	8.603
9	F	9.30912
10	Ne
11	Na	36.32
12	Mg	22.75
13	Al	16.47
14	Si	20.44
15	P	14.66
16	S	15.5999
17	Cl	20.9176
18	Ar
19	K	72.85
20	Ca	41.76
21	Sc	24.69
22	Ti	17.36
23	V	13.4
24	Cr	11.87
25	Mn	10.52
26	Fe	11.454
27	Co	10.92
28	Ni	10.77
29	Cu	11.872
30	Zn	15.56
31	Ga	20.16
32	Ge	23.92
33	As	22.45
34	Se	25.84
35	Br	26.485
36	Kr
37	Rb	89.902
38	Sr	54.61
39	Y	32.85
40	Zr	23.5
41	Nb	18.31
42	Mo	15.89
43	Tc	14.59
44	Ru	13.95
45	Rh	14.2
46	Pd	14.661
47	Ag	18
48	Cd	23.26
49	In	26.5
50	Sn	36.11
51	Sb	32.1335
52	Te	33.3487
53	I	41.86
54	Xe
55	Cs	114.05
56	Ba	63.34
72	Hf	22.48
73	Ta	18.34
74	W	16.19
75	Re	15.06
76	Os	14.36
77	Ir	14.56
78	Pt	15.72
79	Au	18.15
80	Hg	24.67
81	Tl	29.8005
82	Pb	30.85
83	Bi	35.36

## Sheet: Figure 2d
Atomic Number	Element	Atomic Stiffness (eV)
1	H
2	He
3	Li	1.76059
4	Be	6.01917
5	B	9.58426
6	C	15.5461
7	N	16.3164
8	O	7.5189
9	F	4.11251
10	Ne
11	Na	1.8162
12	Mg	5.26094
13	Al	8.54485
14	Si	10.6053
15	P	10.45
16	S	5.03832
17	Cl	5.35946
18	Ar
19	K	1.82135
20	Ca	4.43711
21	Sc	8.02555
22	Ti	12.2584
23	V	14.9913
24	Cr	19.2146
25	Mn	19.71
26	Fe	13.0289
27	Co	14.4723
28	Ni	13.3303
29	Cu	10.759
30	Zn	7.29258
31	Ga	6.3
32	Ge	8.82179
33	As	7.15705
34	Se	4.15
35	Br	2.63573
36	Kr
37	Rb	1.68566
38	Sr	3.75451
39	Y	8.41704
40	Zr	13.806
41	Nb	19.9078
42	Mo	26.0232
43	Tc	27.3591
44	Ru	26.8576
45	Rh	22.4522
46	Pd	17.64
47	Ag	9.9
48	Cd	6.54047
49	In	6.70019
50	Sn	8.80181
51	Sb	8.93
52	Te	6.81
53	I	3.88
54	Xe
55	Cs	1.42565
56	Ba	3.57992
72	Hf	15.1757
73	Ta	22.2312
74	W	30.7629
75	Re	34.3579
76	Os	36.0682
77	Ir	31.4752
78	Pt	24.2724
79	Au	15.5367
80	Hg	9.85
81	Tl	6.06
82	Pb	8.49
83	Bi	8.96

## Sheet: Figure 3a
MP-ID	BF (GPa)	BO (GPa)	BF (GPa)	MARE	MAE
MP-2852	416	442.367	50	0.2738	15.6185
MP-1009818	415	422.149	100	0.1978	18.0027
MP-1009735	413	391.795	150	0.1526	22.0245
MP-1985	409	410.106	200	0.1351	25.6243
MP-1639	408	347.702	250	0.1175	27.3731
MP-571653	394	433.467	300	0.1014	28.7589
MP-7142	390	401.919	350	0.0832	27.3979
MP-1008826	390	379.588	400	0.0563	21.0407
MP-999308	388	403.871
MP-1894	387	349.728
MP-1019055	380	415.564
MP-1018649	378	387.18
MP-867212	378	376.75
MP-991	376	361.603
MP-2653	373	347.13
MP-1002117	372	362.604
MP-1018850	371	374.888
MP-974430	371	360.361
MP-1008835	370	374.791
MP-1019052	368	359.883
MP-13136	365	351.421
MP-974435	364	380.699
MP-21264	363	396.304
MP-864735	363	308.718
MP-629458	362	384.385
MP-999549	362	347.911
MP-30148	361	384.432
MP-1017532	360	287.19
MP-1008630	358	362.794
MP-999117	356	355.551
MP-1009831	355	295.168
MP-1008798	355	372.046
MP-2305	352	316.818
MP-30745	352	338.329
MP-974625	351	351.713
MP-21464	350	310.185
MP-867792	350	352.593
MP-1019054	349	359.583				0.030323
MP-1008523	348	376.031				0.0805477
MP-570604	348	282.006				0.189637
MP-974415	346	263.536				0.238335
MP-1018050	346	334.313				0.0337762
MP-1002183	344	289.43				0.158634
MP-865904	344	262.789				0.236078
MP-1773	343	309.786				0.0968351
MP-10030	342	338.852				0.00920544
mvc-15387	342	364.748				0.0665139
MP-7832	342	306.205				0.104664
MP-415	341	364.354				0.0684881
MP-1008487	341	305.941				0.102813
MP-27768	339	296.989				0.123926
MP-1459	338	281.277				0.167819
MP-865960	338	338.727				0.00215231
MP-11482	337	327.062				0.0294909
MP-567397	336	323.43				0.0374101
MP-1008805	335	358.791				0.0710188
MP-2746	335	315.936				0.0569068
MP-974416	335	347.1				0.0361196
MP-2034	335	324.03				0.0327452
MP-7573	335	293.026				0.125295
MP-22759	335	282.355				0.157149
MP-974326	334	333.133				0.00259503
MP-30744	334	327.192				0.0203827
MP-2811	334	330.771				0.00966677
MP-999307	332	374.621				0.128378
MP-999266	330	404.618				0.226116
MP-1113	330	303.398				0.0806113
MP-1019740	329	276.134				0.160688
MP-999120	329	277.674				0.156007
MP-251	327	285.188				0.127866
MP-1008527	326	322.606				0.0104121
MP-862604	326	333.347				0.0225381
MP-862779	326	325.714				0.000876626
MP-1017987	325	321.865				0.00964769
MP-265	325	308.018				0.0522529
MP-862589	325	338.822				0.0425299
MP-1002187	324	276.59				0.146327
MP-1086	324	268.518				0.171241
MP-863709	324	323.077				0.00284818
MP-999317	323	378.118				0.170643
MP-569803	323	287.39				0.110249
MP-567925	322	313.751				0.0256165
MP-973534	322	292.526				0.091533
MP-1018849	321	374.381				0.166295
MP-1008525	321	321.153				0.00047785
MP-9258	320	181.557				0.432635
MP-1082	320	309.338				0.0333186
MP-20318	320	297.727				0.0696033
MP-865496	320	310.542				0.029557
MP-20937	320	322.757				0.00861525
MP-925	319	285.483				0.105067
MP-613327	319	286.383				0.102248
MP-12875	318	237.601				0.252827
MP-2082	318	268.155				0.156745
MP-4472	317	293.754				0.0733319
MP-997617	317	349.184				0.101528
MP-1009471	316	275.884				0.126949
MP-644751	316	305.389				0.0335788
MP-15703	316	350.518				0.109234
MP-8102	315	333.696				0.0593526
MP-2701	315	264.895				0.159065
MP-862620	315	318.855				0.0122387
MP-2634	314	260.657				0.169882
MP-2850	314	317.751				0.0119449
MP-867356	314	307.214				0.0216124
MP-1009787	313	336.166				0.074013
MP-1339	313	301.05				0.0381789
MP-8101	311	338.648				0.0889005
MP-1890	311	272.424				0.124039
MP-999264	310	353.972				0.141845
MP-865212	310	257.566				0.169141
MP-11481	310	305.539				0.0143915
MP-570112	309	316.195				0.0232861
MP-999198	309	272.393				0.11847
MP-862655	309	308.281				0.00232544
MP-980203	308	328.008				0.0649596
MP-15722	308	248.163				0.194276
MP-1282	307	271.096				0.116953
MP-12083	307	324.817				0.0580344
MP-1279	307	266.64				0.131464
MP-1008625	306	322.921				0.0552967
MP-676416	306	277.284				0.0938426
MP-19789	306	299.619				0.0208525
MP-1009078	305	306.184				0.00388167
MP-1580	305	262.649				0.138855
MP-21347	305	259.676				0.148604
MP-1014460	304.69	315.854				0.0366399
MP-607371	304	345.421				0.136254
MP-10055	303	257.664				0.149622
MP-1108	303	238.621				0.212473
MP-20857	303	247.82				0.182111
MP-1007693	302	314.649				0.0418833
MP-27953	302	297.718				0.0141801
MP-972036	301	315.444				0.0479878
MP-960	301	271.434				0.0982253
MP-910	300	247.983				0.173391
MP-889	300	274.149				0.0861701
MP-1841	300	299.049				0.00316893
MP-862586	299	322.598				0.0789232	0.197003
MP-10144	298	298.597				0.00200446
MP-15799	298	261.126				0.123737
MP-1007660	297	335.9				0.130976
MP-13076	297	365.444				0.230453
MP-1017529	297	214.271				0.278549
MP-9999	297	260.021				0.124507
MP-1025192	296	246.924				0.165796
MP-2331	296	260.608				0.119567
MP-10142	296	229.385				0.225051
MP-865933	295	244.655				0.17066
MP-1008526	295	321.291				0.0891235
MP-1002188	295	279.291				0.0532519
MP-10015	295	288.157				0.0231964
MP-8046	294	266.977				0.0919135
MP-2501	294	266.804				0.0925025
MP-1089	294	292.569				0.00486571
MP-1552	294	285.695				0.0282479
MP-2075	293	263.126				0.101959
MP-35869	292	250.057				0.14364
MP-20787	292	227.027				0.222511
MP-801	292	291.618				0.00130795
MP-4253	291	291.545				0.00187333
MP-9587	291	274.286				0.0574357
MP-865497	291	288.496				0.00860323
MP-10057	291	237.383				0.184251
MP-15617	291	270.95				0.068901
MP-977353	290	251.519				0.132692
MP-15660	289	226.085				0.217697
MP-29026	289	322.152				0.114713
MP-15809	289	271.692				0.059888
MP-1491	289	231.722				0.198194
MP-1120	288	279.967				0.0278934
MP-450	288	223.349				0.224483
MP-996	288	248.796				0.136124
MP-1019317	288	273.037				0.0519537
MP-1077	288	269.936				0.0627236
MP-865733	288	286.651				0.00468243
MP-999263	287	299.037				0.0419421
MP-976943	286	274.841				0.0390184
MP-977283	286	286.867				0.00303178
MP-867107	286	295.34				0.0326576
MP-975834	286	296.137				0.035445
MP-862798	285	266.016				0.0666096
MP-27710	285	247.643				0.131078
MP-865664	285	289.774				0.0167511
MP-8780	285	300.579				0.0546619
MP-984728	284	296.832				0.0451819
MP-1001789	284	302.254				0.0642737
MP-1497	284	263.123				0.0735102
MP-12778	284	295.52				0.0405643
MP-867281	284	289.398				0.0190063
MP-867357	284	280.552				0.0121399
MP-20133	283	259.081				0.0845199
MP-30866	283	270.463				0.0442999
MP-20362	282.93	251.153				0.112314
MP-30785	282.8	226.835				0.197895
MP-1017542	282	305.808				0.0844271
MP-416	282	298.594				0.0588456
MP-9208	282	225.853				0.199104
MP-1008785	281	233.989				0.167298
MP-12120	280	288.95				0.0319636
MP-6947	280	170.01				0.392823
MP-569167	280	240.749				0.140183
MP-867275	280	294.533				0.0519037
MP-977563	279	229.813				0.176298
MP-865680	279	275.314				0.0132121
MP-567164	279	247.469				0.113015
MP-569270	279	222.185				0.203638
MP-2157	279	256.144				0.081921
MP-865506	278	292.046				0.0505234
MP-865499	278	270.407				0.0273142
MP-972810	278	268.288				0.0349367
MP-999503	277	282.559				0.0200695
MP-7228	277	245.161				0.114941
MP-2723	277	225.915				0.184423
MP-1609	276	283.663				0.0277628
MP-2126	276	280.68				0.0169547
MP-999502	275	260.413				0.0530443
MP-570960	274	277.071				0.0112079
MP-1281	274	266.701				0.0266392
MP-10255	274	211.017				0.229867
MP-571499	274	265.64				0.0305117
MP-999118	273	280.358				0.0269536
MP-570155	273	310.004				0.135545
MP-10196	273	237.962				0.128345
MP-974370	273	250.163				0.0836518
MP-862700	273	279.182				0.0226461
MP-865665	273	271.704				0.00474571
MP-569250	273	267.494				0.0201677
MP-867788	273	264.046				0.0328002
MP-865025	273	249.55				0.0858959
MP-9973	273	215.952				0.208966
MP-569376	272	236.128				0.131881
MP-1008274	272	253.869				0.0666579
MP-4984	272	250.252				0.0799566
MP-952	272	257.035				0.0550186
MP-862445	272	272.495				0.00181971
MP-864650	272	268.026				0.0146087
MP-2577	271.34	278.474				0.0262929
MP-7927	271	248.07				0.0846128
MP-1473	271	258.931				0.0445354
MP-11517	271	269.102				0.0070048
MP-38818	271	203.086				0.250606
MP-2118	270	316.775				0.173241
MP-862622	270	269.161				0.00310826
MP-974458	269	301.113				0.11938
MP-976923	269	159.932				0.405456
MP-977561	269	237.261				0.117988
MP-1008279	269	239.502				0.109659
MP-867837	269	262.181				0.0253481
MP-30787	269	258.042				0.0407365
MP-585	268	272.77				0.0177996
MP-31219	268	254.188				0.0515368
MP-867123	268	273.913				0.0220642
MP-1021503	267	148.716				0.443012
mvc-10883	267	139.668				0.476899
MP-649	267	237.047				0.112184
MP-2728	267	315.159				0.180372
MP-6988	267	248.02				0.0710874
MP-12595	267	260.471				0.0244521
MP-1097	267	223.506				0.162899
MP-10374	267	277.48				0.039252
MP-1232	266	258.651				0.0276284
MP-1010	266	252.55				0.0505634
MP-260	266	275.058				0.0340526
MP-2828	266	215.706				0.189075
MP-1438	266	273.119				0.0267644
MP-972326	266	261.869				0.0155289
MP-977390	266	220.73				0.170187
MP-1008987	265	305.009				0.150978
MP-558733	265	167.644				0.367382
MP-1601	265	244.241				0.0783365
MP-867816	265	275.723				0.0404642
MP-865462	265	265.201				0.000759962
MP-865485	265	259.628				0.020273
MP-864971	265	216.352				0.183576
MP-865022	265	327.469				0.235731
MP-570684	265	268.303				0.0124628
MP-1002105	264	302.774				0.146873
MP-1019272	264	276.803				0.0484956
MP-344	264	255.693				0.0314671
MP-1272	264	271.976				0.0302104
MP-996940	264	286.371				0.0847375
MP-567747	264	247.726				0.0616458
MP-2580	264	203.552				0.228969
MP-21336	264	191.462				0.274763
MP-982070	263	266.361				0.0127793
MP-867846	263	259.855				0.0119594
MP-865810	263	257.478				0.0209943
MP-2192	262	241.764				0.0772377
MP-15226	262	350.864				0.339176
MP-22087	262	283.871				0.0834765
MP-14019	262	227.637				0.131155
MP-30850	262	237.976				0.0916931
MP-865278	262	264.715				0.0103642
MP-1689	262	256.837				0.0197053
MP-20868	261	246.005				0.0574508
MP-12979	260	111.812				0.569955
MP-864761	260	259.223				0.00299008
MP-1020	260	240.822				0.0737609
MP-1139	260	240.124				0.0764452
MP-15702	259	274.471				0.0597348
MP-1009488	259	283.307				0.0938489
MP-1008557	259	247.487				0.0444536
MP-1008280	259	237.47				0.0831292
MP-1359	259	253.608				0.0208171
MP-492	259	237.637				0.0824839
MP-864989	259	264.173				0.0199722
MP-21316	259	228.983				0.115896
MP-8615	259	172.089				0.335564
MP-998903	258	248.677				0.0361372
MP-982734	258	290.86				0.127365
MP-10025	258	256.878				0.00434934
MP-977425	258	234.481				0.0911577
MP-864951	258	297.836				0.154405
MP-22262	258	222.423				0.137896
MP-1008275	257.24	237.707				0.0759323
MP-1016876	257	145.63				0.433345
MP-1018718	257	243.218				0.0536258
MP-981384	257	300.087				0.167653
MP-22488	257	259.25				0.00875436
MP-865472	257	238.751				0.0710077
MP-10706	257	254.719				0.00887471
MP-825	257	206.861				0.195094
MP-1009540	256	336.636				0.314985
MP-999259	256	321.28				0.255002
MP-10909	256	283.449				0.107224
MP-7088	256	228.382				0.107882
MP-1145	256	195.548				0.23614
MP-2091	256	207.117				0.190948
MP-33137	256	206.783				0.192255
MP-631354	255	299.932				0.176202
MP-20812	255	141.03				0.446939
MP-1330	255	236.172				0.0738347
MP-374	255	267.082				0.0473787
MP-7804	255	202.21				0.207018
MP-11572	255	244.236				0.0422134
MP-979289	255	275.548				0.0805798
MP-865916	255	263.015				0.0314303
MP-865501	255	245.013				0.0391657
MP-862713	255	219.773				0.138144
MP-2540	254	244.562				0.0371589
MP-864970	254	256.966				0.0116785
MP-865653	254	253.326				0.0026526
MP-861610	254	272.464				0.0726921
MP-10136	254	222.015				0.125926
MP-961653	253	203.973				0.193782
MP-569594	253	237.055				0.0630224
MP-631	253	218.34				0.136998
MP-865507	253	240.947				0.0476419
MP-11607	252	227.471				0.0973381
MP-30570	252	178.813				0.290426
MP-1395	252	244.385				0.0302199
MP-1994	252	183.918				0.270168
MP-1275	252	238.348				0.0541756
MP-977107	251	141.701				0.435455
MP-631523	251	230.121				0.0831843
MP-999377	251	235.895				0.0601784
MP-999086	251	308.948				0.23087
MP-493	251	236.134				0.0592276
MP-973935	251	320.557				0.277119
MP-1185	251	236.952				0.0559684
MP-448	251	255.518				0.0179992
MP-865484	251	251.374				0.00148837
MP-2536	251	220.888				0.119967
MP-866161	251	238.151				0.0511906
MP-12109	251	248.686				0.00921801
MP-639789	251	313.403				0.248618
MP-579	250.79	320.881				0.279481
MP-1008677	250	154.08				0.383681
MP-12700	250	231.079				0.0756837
MP-981365	250	263.275				0.0530999
MP-972209	250	246.242				0.0150306
MP-637575	250	239.296				0.042818
MP-1009836	249	207.368				0.167195
MP-1008635	249	283.761				0.139604
MP-999357	249	260.472				0.0460731
MP-2449	249	233.453				0.0624394
MP-22631	249	261.896				0.0517903
MP-864764	249	239.687				0.037402
MP-729	249	236.683				0.0494644
MP-1016879	248	133.919				0.460006
MP-550893	248	147.886				0.403686
MP-381	248	236.229				0.047462
MP-291	248	260.769				0.0514875
MP-866213	248	245.86				0.00862823
MP-1008282	247.53	243.527				0.0161717
MP-1352	247	195.8				0.207286
MP-12108	247	229.523				0.0707583
MP-864670	247	239.774				0.0292555
MP-864954	247	258.63				0.0470867
MP-7851	247	218.348				0.115999
MP-1009218	246	256.454				0.042497
MP-998947	246	258.34				0.0501643
MP-13100	246	250.935				0.0200618
MP-20994	246	165.391				0.327677
MP-715	246	238.821				0.0291848
MP-36800	246	232.103				0.0564917
MP-866121	246	239.982				0.0244637
MP-977534	246	207.456				0.156685
MP-7948	246	259.356				0.0542929
MP-1009696	245	249.609				0.0188115
MP-862790	245	240.278				0.0192747
MP-11514	245	225.252				0.0806057
MP-864966	245	259.144				0.0577303
MP-1019319	245	314.548				0.283871
MP-12608	245	236.407				0.0350753
MP-21248	245	219.069				0.10584
MP-631320	244	295.362				0.2105
MP-30738	244	275.826				0.130434
MP-603719	244	158.074				0.352154
MP-761034	244	196.777				0.193535
MP-248	244	240.698				0.0135348
MP-21476	244	240.342				0.0149905
MP-1032	244	209.269				0.142342
MP-10059	244	195.927				0.197022
MP-865442	244	259.141				0.0620523
MP-866114	244	247.665				0.0150192
MP-864639	244	236.78				0.0295912
MP-30849	244	229.307				0.0602189
MP-20648	244	221.133				0.0937168
MP-534	243	232.847				0.041783
MP-974335	243	265.737				0.0935694
MP-1799	243	214.954				0.115416
MP-570963	243	231.942				0.0455058
MP-316	243	233.885				0.0375089
MP-2678	243	219.266				0.0976695
MP-12593	243	266.188				0.0954239
MP-865656	243	248.707				0.023484
MP-865494	243	233.91				0.0374089
MP-865681	243	226.133				0.0694133
MP-190	243	166.439				0.315068
MP-2311	243	170.114				0.299942
MP-12678	243	249.195				0.0254949
MP-1001581	242	250.819				0.0364406
MP-18257	242	243.209				0.00499727
MP-1009134	242	248.692				0.027654
MP-1017515	242	206.365				0.147252
MP-20180	242	244.75				0.0113638
MP-446	242	256.2				0.0586768
MP-974341	242	265.514				0.0971654
MP-1007881	242	225.358				0.0687694
MP-2385	242	232.556				0.0390251
MP-30852	242	235.976				0.0248919
MP-7632	242	214.572				0.113338
MP-11275	242	250.103				0.0334847
MP-27488	242	227.194				0.06118
MP-1332	242	223.543				0.0762691
MP-1002206	241	251.911				0.0452724
MP-972066	241	145.086				0.397985
MP-1009838	241	190.967				0.207605
MP-865791	241	256.135				0.0628015
MP-372	241	232.396				0.035702
MP-972205	241	261.094				0.0833785
MP-866154	241	245.886				0.0202751
MP-2705	241	233.609				0.030669
MP-864672	241	230.501				0.0435652
MP-990076	240	156.361				0.348498
MP-20741	240	166.937				0.304428
MP-867280	240	241.874				0.00780963
MP-20689	240	196.217				0.182428
MP-1019262	239	225.626				0.0559579
MP-1001602	239	236.272				0.0114136
MP-1016846	239	112.672				0.528567
MP-977997	239	222.768				0.0679148
MP-998965	239	127.838				0.465113
MP-22610	239	222.577				0.0687175
MP-16495	239	189.003				0.209193
MP-865533	239	253.833				0.0620624
MP-9985	239	201.72				0.155982
MP-1017531	239	218.868				0.0842349
MP-1009130	239	298.191				0.247661
MP-862446	239	227.537				0.0479606
MP-865482	239	224.176				0.062026
MP-865585	239	223.312				0.0656395
MP-865026	239	227.818				0.0467847
MP-865586	239	219.262				0.082584
MP-1017578	239	208.23				0.128746
MP-2760	239	230.871				0.0340142
MP-21495	239	204.987				0.142314
MP-1017546	238	188.415				0.208339
MP-755264	238	161.169				0.322818
MP-3803	238	223.406				0.0613208
MP-1472	238	169.865				0.286282
MP-865966	238	248.046				0.042208
MP-867874	238	240.836				0.0119145
MP-972957	238	190.065				0.201406
MP-10113	238	250.79				0.0537394
MP-725	238	184.402				0.225202
MP-7596	238	209.86				0.118236
MP-21449	238	186.133				0.21793
MP-1009848	237	276.07				0.164851
MP-999355	237	215.417				0.091067
MP-12107	237	220.538				0.0694601
MP-22787	237	181.29				0.235062
MP-432	237	231.241				0.0242994
MP-3464	237	239.504				0.0105653
MP-865495	237	232.962				0.0170384
MP-864640	237	225.365				0.0490911
MP-2006	237	223.02				0.0589853
MP-567612	237	253.78				0.0708011
MP-1021323	236	242.557				0.027783
MP-2633	236	141.037				0.402386
MP-3000	236	228.715				0.0308682
MP-875	236	259.68				0.100337
MP-21075	236	195.389				0.17208
MP-864990	236	245.324				0.0395102
MP-867216	236	240.279				0.0181299
MP-865717	236	239.881				0.0164459
MP-865385	236	231.601				0.0186402
MP-862778	236	223.867				0.0514116
MP-10118	236	277.739				0.176859
MP-28897	236	247.202				0.0474648
MP-20436	236	199.036				0.156626
MP-1565	235	135.151				0.42489
MP-2533	235	152.241				0.352166
MP-2732	235	205.716				0.124613
MP-862699	235	250.758				0.0670541
MP-866284	235	246.832				0.0503487
MP-866001	235	227.916				0.0301443
MP-988	235	208.99				0.110681
MP-3802	235	222.382				0.0536939
MP-12605	234	221.336				0.05412
MP-2794	234	238.115				0.0175846
MP-10037	234	209.328				0.105437
MP-972220	234	220.724				0.0567338
MP-7130	234	244.014				0.042795
MP-30811	234	230.121				0.0165753
MP-19094	234	155.135				0.337032
MP-1025213	234	195.774				0.163357
MP-1009770	233	290.594				0.247187
MP-1251	233	217.375				0.0670583
MP-1716	233	204.078				0.124127
MP-1084	233	202.725				0.129935
MP-784630	233	224.734				0.035477
MP-862609	233	249.631				0.0713788
MP-865914	233	227.691				0.0227872
MP-5529	233	206.264				0.114747
MP-12659	233	239.039				0.0259203
MP-9755	233	136.662				0.41347
MP-11456	233	213.845				0.08221
MP-1016845	232	95.3881				0.588844
MP-999576	232	252.827				0.0897728
MP-21211	232	145.218				0.374062
MP-867779	232	211.191				0.0896954
MP-2179	232	245.879				0.0598212
MP-977382	232	218.038				0.0601791
MP-865490	232	210.082				0.0944736
MP-862288	232	206.918				0.108112
MP-1143	232	145.125				0.37446
MP-22204	232	197.486				0.148767
MP-1938	231	148.106				0.358847
MP-2515	231	244.136				0.0568638
MP-670	231	203.981				0.116964
MP-1018054	231	214.548				0.0712204
MP-15704	231	232.737				0.00752061
MP-2302	231	174.675				0.243829
MP-864950	231	261.808				0.13337
MP-864983	231	259.188				0.122026
MP-862781	231	243.706				0.0550039
MP-865842	231	236.758				0.0249283
MP-867828	231	229.755				0.00538758
MP-861908	231	229.403				0.00691173
MP-864953	231	227.391				0.0156249
MP-11537	231	220.191				0.046792
mvc-11693	230	120.552				0.47586
MP-631576	230	184.609				0.197353
MP-973933	230	234.785				0.0208043
MP-29674	230	234.524				0.0196712
MP-12585	230	250.802				0.0904421
MP-1152	230	221.204				0.0382452
MP-627439	230	241.898				0.0517295
MP-22793	230	190.805				0.170415
MP-11506	230	222.441				0.0328641
MP-1346	230	201.141				0.125473
MP-741	229	160.482				0.299203
MP-11452	229	236.905				0.0345212
MP-1885	229	233.003				0.0174784
MP-866071	229	255.399				0.115278
MP-861912	229	227.932				0.00466406
MP-865669	229	221.386				0.0332498
MP-865471	229	215.069				0.0608328
MP-866141	229	169.772				0.258637
MP-568077	229	199.104				0.130549
MP-20335	229	201.339				0.120792
MP-1016883	228	98.2182				0.569218
MP-40793	228	234.189				0.0271439
MP-754333	228	161.416				0.292036
MP-32679	228	218.752				0.0405614
MP-19066	228	182.016				0.201685
MP-30858	228	207.665				0.0891889
MP-19390	228	148.024				0.350772
MP-1235	228	231.188				0.013982
MP-784631	228	224.974				0.0132708
MP-864936	228	242.139				0.0620115
MP-865486	228	222.634				0.0235353
MP-977430	228	203.443				0.107707
MP-7692	228	222.496				0.0241412
MP-548	228	221.752				0.027402
MP-1915	228	209.988				0.0789995
MP-2420	228	223.714				0.0187992
MP-8044	228	200.864				0.119017
MP-571126	228	217.894				0.0443266
MP-569989	228	206.924				0.0924395
MP-10366	228	193.744				0.150247
MP-974457	227	214.335				0.0557917
MP-861666	227	248.666				0.0954446
MP-1018142	227	210.626				0.0721322
MP-29076	227	306.183				0.348826
MP-865191	227	222.353				0.0204706
MP-22351	227	276.345				0.21738
MP-696746	227	232.395				0.0237661
MP-978500	227	260.074				0.1457
MP-1008530	227	173.562				0.235411
MP-865876	227	235.929				0.0393327
MP-865038	227	219.788				0.0317718
MP-865901	227	188.972				0.167522
MP-1025370	227	193.927				0.145696
MP-1128	227	233.948				0.0306075
MP-19905	227	198.096				0.127331
MP-1016999	226	97.9829				0.566447
MP-11736	226	142.821				0.368051
MP-867786	226	243.726				0.078433
MP-865234	226	223.463				0.0112259
MP-865840	226	223.399				0.0115105
MP-865640	226	207.203				0.0831707
MP-318	226	182.807				0.191118
MP-1025170	226	176.535				0.218871
MP-11557	226	234.355				0.0369683
MP-20418	226	218.146				0.0347509
MP-1018734	225	331.843				0.474856
MP-1009832	225	213.432				0.0514146
MP-1001826	225	229.054				0.0180188
MP-8074	225	126.937				0.435836
MP-978952	225	90.6602				0.597066
MP-10373	225	258.848				0.150436
MP-32994	225	187.365				0.167266
MP-672259	225	192.746				0.143352
MP-188	225	215.65				0.0415535
MP-865048	225	228.618				0.0160785
MP-864651	225	215.595				0.0418005
MP-865382	225	214.207				0.0479672
MP-21883	225	162.187				0.279169
MP-4382	225	216.223				0.0390079
MP-259	225	224.547				0.00201289
MP-9987	225	190.493				0.153365
MP-569568	225	211.363				0.0606111
MP-22287	225	201.112				0.10617
MP-2058	225	211.13				0.0616428
mvc-11548	224	135.57				0.394777
mvc-11229	224	120.233				0.463247
MP-2664	224	160.386				0.283992
MP-510623	224	229.672				0.0253197
MP-776331	224	179.956				0.196626
MP-7506	224	216.5				0.0334825
MP-1018166	224	236.834				0.0572945
MP-864985	224	260.586				0.16333
MP-866062	224	214.612				0.0419106
MP-867771	224	213.655				0.0461817
MP-999376	224	212.802				0.0499893
MP-865554	224	211.072				0.0577135
MP-867507	224	171.276				0.235375
MP-862870	223	144.453				0.352228
MP-867927	223	244.268				0.0953707
MP-1009792	223	285.071				0.278347
MP-1871	223	233.638				0.0477038
MP-219	223	199.99				0.103182
MP-974616	223	247.785				0.111143
MP-867835	223	238.75				0.07063
MP-862725	223	234.805				0.0529356
MP-865021	223	226.935				0.0176465
MP-862669	223	173.292				0.222908
MP-11507	223	218.181				0.0216078
MP-1400	223	221.292				0.00765964
MP-4938	223	183.238				0.178304
MP-1932	223	220.591				0.0108024
MP-1458	223	209.508				0.0605016
MP-576	223	222.299				0.00314188
MP-998908	222	187.587				0.155014
MP-570430	222	214.933				0.031832
MP-22749	222	321.901				0.450004
MP-1007923	222	215.58				0.0289209
MP-865655	222	221.457				0.00244748
MP-570491	222	202.091				0.0896815
MP-867304	222	180.304				0.187819
MP-867292	222	177.75				0.199324
MP-867249	222	175.407				0.209878
MP-28786	222	250.979				0.130536
MP-574	222	201.482				0.0924216
MP-10470	222	188.727				0.149878
MP-978490	221	174.469				0.210549
MP-861873	221	119.537				0.459107
MP-629397	221	233.15				0.0549779
MP-567617	221	310.045				0.40292
MP-754434	221	209.373				0.052612
MP-8939	221	203.128				0.0808704
MP-1483	221	199.989				0.0950739
MP-776532	221	126.973				0.425463
MP-2795	221	178.154				0.193873
MP-922	221	237.306				0.0737851
MP-867114	221	237.136				0.0730138
MP-862705	221	227.052				0.0273825
MP-7892	221	236.179				0.0686829
MP-10739	221	190.432				0.138318
MP-15963	221	185.173				0.162114
MP-510536	221	179.435				0.188077
MP-30765	220	225.508				0.0250351
MP-10908	220	238.932				0.0860526
MP-675172	220	152.725				0.305794
MP-1018012	220	158.161				0.281085
MP-2263	220	223.063				0.0139221
MP-976082	220	236.097				0.0731703
MP-1963	220	210.772				0.0419433
MP-864992	220	248.264				0.128472
MP-864943	220	236.481				0.0749124
MP-20304	219	309.371				0.412654
MP-22444	219	189.228				0.135947
MP-2318	219	206.153				0.0586635
MP-1008632	219	221.757				0.0125881
MP-567345	219	210.062				0.0408127
MP-569458	219	218.318				0.00311525
MP-891	219	202.071				0.0772997
MP-1620	219	202.179				0.076808
MP-865989	219	221.335				0.0106604
MP-1027	219	213.894				0.023315
MP-4492	219	212.591				0.0292651
MP-867904	219	207.901				0.0506788
MP-999388	218	212.425				0.025575
MP-760396	218	152.705				0.29952
MP-19800	218	181.777				0.166161
MP-864927	218	231.881				0.0636746
MP-864980	218	244.581				0.12193
MP-867274	218	231.804				0.0633205
MP-864840	218	216.219				0.00816748
MP-979267	218	213.362				0.0212736
MP-5778	218	170.7				0.216973
MP-2211	218	198.481				0.089536
MP-11282	218	216.786				0.00556706
MP-20932	218	178.211				0.182516
MP-8772	218	193.422				0.112745
MP-607111	218	215.139				0.0131233
MP-30788	217	206.181				0.0498583
MP-755759	217	131.182				0.395477
MP-998970	217	136.85				0.369353
MP-11407	217	205.775				0.051727
MP-10271	217	202.977				0.0646235
MP-11388	217	210.845				0.0283626
MP-1180	217	242.77				0.118756
MP-867821	217	213.923				0.0141811
MP-1578	217	197.199				0.0912502
MP-1019380	216	214.105				0.00877509
MP-1008278	216	249.736				0.156184
MP-3103	216	204.69				0.052359
MP-949	216	228.457				0.0576735
MP-865229	216	227.89				0.0550444
MP-861978	216	219.636				0.0168338
MP-865094	216	213.412				0.0119836
MP-865003	216	219.866				0.0179
MP-862600	216	211.531				0.0206904
MP-867878	216	164.281				0.23944
MP-1025271	216	208.993				0.0324393
MP-778	216	174.662				0.191382
MP-458	216	142.75				0.339122
MP-1014307	215	178.246				0.170947
MP-27693	215	200.48				0.0675354
MP-753459	215	133.768				0.377825
MP-2783	215	180.612				0.159946
MP-864770	215	258.476				0.202215
MP-865948	215	215.924				0.00429884
MP-828	215	188.06				0.125301
MP-866375	215	155.449				0.27698
MP-4593	215	241.402				0.1228
MP-10712	215	210.093				0.0228239
MP-675	215	213.857				0.00531795
MP-1867	215	195.769				0.0894473
MP-1005	215	166.033				0.227755
MP-10469	215	188.537				0.123083
MP-1989	215	178.119				0.171539
MP-37307	214	145.945				0.318014
MP-1017514	214	225.061				0.0516867
MP-1017544	214	240.3				0.122899
MP-755483	214	136.312				0.363029
MP-8045	214	188.424				0.119514
MP-28056	214	198.298				0.0733753
MP-2657	214	135.861				0.365135
MP-980749	214	240.579				0.1242
MP-756638	214	164.83				0.229769
MP-570641	214	199.17				0.0693014
MP-470	214	130.569				0.389862
MP-1157	214	197.294				0.0780632
MP-567505	214	199.194				0.0691849
MP-11714	214	199.337				0.0685204
MP-945	214	224.368				0.0484487
MP-867262	214	232.023				0.0842189
MP-866086	214	229.187				0.070968
MP-30836	214	192.369				0.10108
MP-579496	214	221.678				0.0358803
MP-10270	214	193.559				0.0955201
MP-2132	213.75	318.79				0.491415
MP-20586	213	192.837				0.0946601
MP-9916	213	187.568				0.1194
MP-10266	213	184.487				0.133862
MP-9947	213	199.302				0.0643077
MP-570690	213	199.178				0.0648913
MP-568619	213	199.243				0.0645891
MP-7631	213	199.318				0.0642349
MP-977356	213	217.709				0.0221094
MP-864798	213	216.687				0.0173111
MP-30856	213	210.165				0.0133112
MP-171	213	196.903				0.0755713
MP-977443	213	195.212				0.0835096
MP-865163	213	182.582				0.142806
MP-2319	213	203.187				0.0460683
MP-4720	213	191.752				0.0997559
MP-570670	213	236.54				0.110514
MP-22434	213	150.989				0.291133
MP-7250	213	194.857				0.0851793
MP-1604	213	181.041				0.150041
MP-568656	213	199.335				0.0641535
MP-865193	212	222.092				0.0476023
MP-1018721	212	143.317				0.323976
MP-570287	212	178.135				0.15974
MP-983430	212	170.395				0.196248
MP-7140	212	199.223				0.0602686
MP-971739	212	188.202				0.112254
MP-1025306	212	195.563				0.077532
MP-592	212	213.062				0.00500844
MP-865569	212	214.293				0.0108175
MP-865809	212	190.364				0.102057
MP-2199	212	180.845				0.146957
MP-865280	212	166.636				0.213979
MP-7574	212	200.455				0.0544582
MP-1025272	212	206.118				0.0277464
MP-20144	212	192.285				0.0929937
MP-16496	211	231.209				0.0957773
MP-4170	211	117.999				0.440761
MP-984711	211	234.203				0.109965
MP-2488	211	271.1				0.284833
MP-760439	211	148.955				0.294052
MP-13082	211	231.735				0.0982703
MP-974395	211	247.915				0.174951
MP-8062	211	199.244				0.0557173
MP-229	211	207.007				0.0189248
MP-865448	211	202.71				0.0392882
MP-865895	211	197.739				0.0628506
MP-20685	211	220.182				0.0435166
MP-1451	211	192.041				0.0898515
MP-1585	211	188.94				0.104552
MP-871	211	171.855				0.18552
MP-13463	210	216.948				0.0330856
MP-1010071	210	232.539				0.107327
MP-10913	210	133.352				0.364991
MP-8110	210	159.807				0.239014
MP-685097	210	143.482				0.316751
MP-1030	210	218.579				0.0408501
MP-867840	210	206.865				0.0149271
MP-11531	210	194.698				0.072869
MP-867116	210	235.861				0.12315
MP-862723	210	223.63				0.064906
MP-865807	210	214.698				0.0223736
MP-1431	210	210.137				0.000650286
MP-7577	210	184.211				0.122805
MP-7829	210	192.82				0.0818083
MP-1949	210	217.854				0.0373987
MP-21371	210	177.295				0.155737
MP-1018164	209	240.885				0.152559
MP-631303	209	130.48				0.375693
MP-2853	209	185.856				0.110736
MP-1016928	209	140.092				0.329702
MP-542112	209	90.6725				0.56616
MP-13178	209	199.973				0.0431937
MP-865877	209	215.579				0.0314782
MP-19413	209	178.475				0.146055
MP-20860	209	226.299				0.0827726
MP-4471	209	131.058				0.372926
MP-11513	209	192.771				0.0776524
MP-11541	209	223.993				0.0717386
MP-977541	209	216.464				0.0357147
MP-866155	209	210.267				0.00606033
MP-864984	209	205.541				0.0165489
MP-867307	209	188.11				0.0999534
MP-864968	209	182.373				0.1274
MP-4992	209	224.86				0.0758832
MP-352	209	137.861				0.34038
MP-999188	208	189.901				0.0870153
MP-754478	208	121.105				0.417765
MP-754134	208	121.059				0.417987
MP-10734	208	150.227				0.277757
MP-8938	208	185.63				0.107546
MP-29618	208	199.699				0.0399063
MP-971779	208	212.058				0.0195087
MP-862694	208	207.15				0.00408683
MP-2542	208	154.767				0.25593
MP-864788	208	196.801				0.0538403
MP-866224	208	193.619				0.0691379
MP-7857	208	164.125				0.210936
MP-7032	208	174.506				0.161028
MP-21313	208	228.816				0.100078
MP-22268	208	175.672				0.155423
MP-20541	208	168.911				0.187927
MP-1014993	207	307.821				0.487057
MP-1019743	207	187.303				0.0951561
MP-1002109	207	194.208				0.0617986
MP-755300	207	139.091				0.328062
MP-999389	207	182.204				0.119785
MP-13363	207	219.105				0.0584795
MP-971836	207	180.333				0.128824
MP-11573	207	211.369				0.0211054
MP-11276	207	210.572				0.0172575
MP-2592	207	185.211				0.105259
MP-867270	207	200.471				0.0315405
MP-865652	207	205.147				0.00895266
MP-1285	207	187.643				0.0935102
MP-1804	207	218.225				0.0542264
MP-2663	207	190.469				0.0798614
MP-9989	207	171.309				0.17242
MP-4820	207	128.296				0.380211
MP-7913	207	232.398				0.122697
MP-978489	206.74	126.56				0.387831
MP-13117	206	199.164				0.0331851
MP-1007823	206	226.939				0.101644
mvc-11730	206	123.333				0.401297
MP-973004	206	232.046				0.126436
MP-8927	206	208.481				0.0120431
MP-20679	206	190.427				0.0755992
MP-21012	206	211.979				0.0290245
MP-12798	206	211.709				0.0277155
MP-1299	206	199.262				0.0327105
MP-30835	206	192.04				0.0677678
MP-865768	206	227.155				0.102696
MP-865650	206	212.502				0.0315614
MP-3805	206	187.212				0.0912058
MP-631555	205	187.451				0.0856067
MP-1008922	205	239.742				0.169472
MP-999558	205	223.399				0.089749
MP-972845	205	195.6				0.0458517
MP-30353	205	205.735				0.00358537
MP-1439	205	138.322				0.32526
MP-1018157	205	266.934				0.302118
MP-1008349	205	209.235				0.0206564
MP-10440	205	187.56				0.0850739
MP-973342	205	195.123				0.0481805
MP-715923	205	148.083				0.277645
MP-864957	205	216.769				0.0574113
MP-867897	205	207.947				0.0143748
MP-20516	205	190.922				0.0686725
MP-862706	205	168.221				0.179411
MP-5019	205	173.055				0.155829
MP-11580	205	174.524				0.148665
MP-16526	205	203.298				0.00830454
MP-8042	205	129.508				0.368255
MP-17413	205	202.087				0.0142104
MP-974565	204	193.43				0.0518124
MP-1022724	204	213.921				0.0486334
MP-7964	204	104.482				0.487835
MP-507	204	181.505				0.110268
MP-16521	204	224.207				0.0990552
MP-20211	204	246.576				0.208705
MP-864782	204	237.21				0.162794
MP-19009	204	177.983				0.127536
MP-865649	204	199.148				0.0237845
MP-866143	204	193.884				0.0495869
MP-865023	204	184.482				0.0956782
MP-999133	204	190.385				0.0667382
MP-998964	204	149.981				0.264801
MP-8282	204	175.014				0.142086
MP-676861	204	121.305				0.405365
MP-189	204	224.57				0.100836
MP-1545	204	188.528				0.0758412
MP-19399	204	189.611				0.0705348
MP-631411	203	101.943				0.497816
MP-1008224	203	210.131				0.0351286
MP-10883	203	194.986				0.0394801
MP-21163	203	219.867				0.08309
MP-569249	203	182.244				0.102246
MP-1418	203	191.65				0.0559122
MP-862291	203	182.559				0.100694
MP-3340	203	180.884				0.108947
MP-10046	203	176.174				0.132146
MP-10924	203	170.556				0.159821
MP-570923	203	217.552				0.0716856
MP-996161	203	194.613				0.0413137
MP-20892	203	141.338				0.303752
MP-11560	203	184.808				0.0896175
MP-984717	202.09	184.205				0.0885003
MP-569450	202	199.752				0.0111293
MP-1007657	202	247.49				0.225199
MP-717	202	174.152				0.137859
MP-20191	202	194.814				0.0355764
MP-12737	202	187.877				0.069916
MP-5436	202	189.145				0.0636362
MP-13150	202	207.184				0.0256624
MP-19821	202	223.088				0.104397
MP-542569	202	208.652				0.0329288
MP-865615	202	213.398				0.0564246
MP-865131	202	204.033				0.0100639
MP-865928	202	198.781				0.015936
MP-977436	202	193.73				0.0409393
MP-865888	202	191.054				0.0541871
MP-866219	202	185.285				0.0827484
MP-30555	202	173.745				0.139875
MP-19443	202	147.51				0.269754
MP-18937	202	156.841				0.223557
MP-30851	202	201.553				0.00221134
MP-636599	201	205.501				0.0223912
MP-4391	201	146.029				0.273487
MP-1667	201	173.454				0.137045
MP-984721	201	157.136				0.21823
MP-22320	201	190.709				0.0511997
MP-2260	201	212.195				0.0556953
MP-1569	201	217.803				0.0835993
MP-865001	201	224.986				0.119335
MP-977434	201	203.564				0.0127557
MP-867120	201	208.178				0.0357118
MP-984	201	196.717				0.0213063
MP-867125	201	196.453				0.0226224
MP-20971	201	194.298				0.0333415
MP-3657	201	174.176				0.133453
MP-567276	201	184.741				0.080892
MP-615314	201	211.023				0.049867
MP-818	201	188.792				0.0607381
MP-7226	201	183.229				0.0884143
MP-1009655	200	203.516				0.0175784
MP-974417	200	274.332				0.371662
MP-13126	200	155.552				0.222239
MP-28254	200	193.569				0.0321564
MP-8864	200	168.836				0.155822
MP-20249	200	210.728				0.0536375
MP-984352	200	209.212				0.0460584
MP-604884	200	214.006				0.0700279
MP-1135	200	185.047				0.0747628
MP-2857	200	168.891				0.155543
MP-982725	200	234.326				0.171628
MP-481	200	200.695				0.0034735
MP-866037	200	191.707				0.0414673
MP-865805	200	179.935				0.100327
MP-865465	200	175.403				0.122983
MP-580234	200	217.96				0.0898005
MP-2363	200	197.177				0.0141164
MP-1025311	200	183.688				0.0815581
MP-22191	200	129.251				0.353745
MP-22636	200	165.534				0.17233
MP-28395	200	176.874				0.115632
MP-582028	199	263.774				0.325498
MP-18766	199	161.306				0.189417
MP-27888	199	129.135				0.351081
MP-1025218	199	189.508				0.0476981
MP-1425	199	200.602				0.0080496
MP-864908	199	215.888				0.0848641
MP-862287	199	193.409				0.0280934
MP-867917	199	190.638				0.0420221
MP-29752	199	198.269				0.00367146
MP-1025557	199	185.742				0.0666225
MP-1677	199	194.477				0.0227269
MP-1501	199	197.175				0.00916834
MP-1025220	198	202.355				0.021995
MP-13154	198	215.015				0.0859345
MP-775909	198	115.455				0.416894
MP-977273	198	214.202				0.0818292
MP-567981	198	185.69				0.0621717
MP-3702	198	205.481				0.0377848
MP-977545	198	240.82				0.216261
MP-867319	198	196.013				0.0100374
MP-866115	198	188.729				0.0468242
MP-865792	198	172.844				0.127052
MP-22790	198	168.665				0.148158
MP-20424	198	190.582				0.0374663
MP-15780	198	200.649				0.0133795
MP-10300	198	166.061				0.161308
MP-9981	198	302.927				0.529933
MP-1118	198	181.358				0.0840482
MP-570784	198	177.121				0.105448
mvc-15474	197	89.5674				0.545343
MP-1017000	197	94.3106				0.521266
MP-1009458	197	197.552				0.00280396
MP-1001916	197	170.307				0.135499
MP-21447	197	175.581				0.108724
MP-755690	197	150.855				0.234238
MP-568901	197	189.856				0.0362636
MP-1589	197	200.181				0.0161483
MP-629015	197	208.303				0.0573777
MP-1918	197	206.331				0.047366
MP-644311	197	200.11				0.0157887
MP-2802	197	196.963				0.000189137
MP-864903	197	210.905				0.0705827
MP-22120	197	198.763				0.00894929
MP-2033	197	228.884				0.161848
MP-1664	197	179.314				0.0897778
MP-978493	196.8	131.249				0.333087
MP-974584	196	188.967				0.0358813
MP-633538	196	217.368				0.109021
MP-30790	196	208.364				0.0630794
MP-961710	196	161.695				0.175025
MP-1203	196	145.427				0.258024
MP-21440	196	171.679				0.124086
MP-22546	196	177.444				0.0946715
MP-1335	196	186.765				0.0471152
MP-2287	196	195.231				0.00392168
MP-866083	196	161.154				0.177784
MP-1222	196	180.8				0.077552
MP-364	196	182.456				0.0691016
MP-861641	196	205.524				0.0485939
MP-865010	196	193.943				0.0104961
MP-865138	196	194.686				0.00670454
MP-865179	196	192.24				0.0191813
MP-12550	196	192.172				0.0195328
MP-31185	196	189.739				0.0319452
MP-1017556	196	206.794				0.0550709
MP-2762	196	208.613				0.0643522
MP-2567	196	171.044				0.127326
MP-11883	196	219.485				0.11982
MP-19210	196	196.92				0.00469393
MP-1016930	195	120.003				0.384602
MP-1009133	195	235.365				0.207001
MP-1008929	195	276.491				0.417905
MP-1007855	195	191.904				0.0158782
MP-505822	195	181.538				0.0690383
MP-7586	195	227.223				0.165244
MP-866376	195	191.242				0.0192737
MP-11661	195	216.044				0.107917
MP-18717	195	111.328				0.429087
MP-1700	195	186.603				0.0430635
MP-1007656	195	168.055				0.13818
MP-2773	195	188.295				0.0343839
MP-8937	195	180.618				0.0737526
MP-972323	195	237.888				0.219937
MP-977363	195	236.238				0.211478
MP-867137	195	205.598				0.0543467
MP-864909	195	200.946				0.0304925
MP-867146	195	200.912				0.0303154
MP-864949	195	202.857				0.0402944
MP-19850	195	194.096				0.00463544
MP-661	195	187.071				0.0406633
MP-15805	195	243.103				0.246682
MP-1849	195	228.809				0.173381
MP-27769	195	177.64				0.0890234
MP-22722	195	167.071				0.143226
MP-13686	195	160.692				0.175936
MP-977176	194.58	142.137				0.269521
MP-1016829	194	149.38				0.23
MP-1016836	194	178.225				0.0813121
MP-867744	194	146.195				0.246415
MP-1007853	194	180.63				0.0689159
MP-995434	194	223.705				0.153117
MP-9988	194	172.379				0.111448
MP-1025366	194	194.075				0.000388454
MP-570074	194	200.484				0.0334234
MP-305	194	156.043				0.195652
MP-864988	194	228.04				0.175462
MP-861507	194	208.598				0.075249
MP-867327	194	197.122				0.0160948
MP-864895	194	194.224				0.00115588
MP-862911	194	189.985				0.0206984
MP-608	194	189.794				0.0216805
MP-865743	194	187.213				0.0349868
MP-977362	194	168.504				0.131421
MP-4364	194	165.646				0.146156
MP-569875	194	192.922				0.00555485
MP-1025441	194	188.669				0.0274814
MP-292	194	157.059				0.190415
MP-21167	194	178.061				0.0821618
MP-8207	194	171.432				0.116328
MP-8212	194	162.726				0.161206
MP-28896	194	231.409				0.19283
MP-20905	194	162.517				0.162284
MP-22585	194	199.409				0.0278815
MP-10155	194	180.228				0.0709894
MP-17045	194	191.25				0.0141758
MP-568671	194	163.266				0.158422
MP-977138	193	222.669				0.153725
MP-864930	193	223.607				0.158587
MP-15955	193	179.651				0.069166
MP-5924	193	135.395				0.298472
MP-1007974	193	212.713				0.10214
MP-535	193	220.84				0.14425
MP-754624	193	137.875				0.285622
MP-1017466	193	127.147				0.341206
MP-755920	193	143.155				0.258267
MP-675025	193	140.262				0.273252
MP-504741	193	152.367				0.210535
MP-2252	193	144.066				0.253546
MP-977401	193	212.856				0.10288
MP-867901	193	205.794				0.0662916
MP-977549	193	203.873				0.0563372
MP-861639	193	196.334				0.017276
MP-865803	193	191.939				0.00549642
MP-866288	193	191.877				0.00581896
MP-866134	193	184.594				0.0435547
MP-861961	193	180.454				0.0650073
MP-866152	193	172.892				0.104188
MP-977427	193	172.543				0.105994
MP-22270	193	173.163				0.102784
MP-11449	193	206.242				0.0686105
MP-8418	193	146.974				0.238474
MP-861951	192	190.001				0.010413
MP-1014261	192	197.54				0.0288546
MP-7947	192	190.28				0.0089599
MP-1018643	192	140.258				0.26949
MP-755175	192	137.288				0.284961
MP-999192	192	164.252				0.14452
MP-756214	192	121.516				0.367106
MP-567996	192	161.579				0.158445
MP-2930	192	225.306				0.173468
MP-568991	192	173.186				0.0979918
MP-11329	192	185.314				0.034822
MP-5921	192	171.985				0.104244
MP-866022	192	191.303				0.00362781
MP-3539	192	157.361				0.180414
MP-5149	192	172.341				0.102391
MP-972241	192	227.835				0.186641
MP-11460	192	195.348				0.0174374
MP-1018151	192	183.649				0.0434961
MP-865678	192	213.345				0.111169
MP-865728	192	199.978				0.041551
MP-3623	192	197.588				0.029106
MP-865538	192	197.988				0.0311884
MP-867271	192	182.746				0.0481968
MP-4955	192	176.106				0.0827836
MP-2049	192	189.837				0.0112648
MP-7544	192	169.261				0.11843
MP-10456	192	164.023				0.145716
MP-601848	192	185.386				0.0344476
MP-1409	192	178.903				0.0682131
MP-571428	192	171.404				0.107271
MP-19328	191	141.032				0.261613
MP-23080	191	118.004				0.38218
MP-752463	191	169.479				0.112675
MP-22312	191	168.965				0.115366
MP-567703	191	204.582				0.0711108
MP-556605	191	130.335				0.317618
MP-3792	191	120.519				0.369008
MP-10003	191	171.942				0.0997791
MP-22396	191	170.57				0.106962
MP-944	191	172.934				0.0945851
MP-7188	191	201.317				0.0540141
MP-11549	191	184.304				0.0350586
MP-972337	191	225.713				0.181746
MP-977550	191	217.679				0.139679
MP-867916	191	200.703				0.0508028
MP-864684	191	198.554				0.0395521
MP-866139	191	194.661				0.0191685
MP-861672	191	192.476				0.00772576
MP-30551	191	166.08				0.130472
MP-571367	191	156.216				0.182113
MP-819	191	192.134				0.00593476
MP-2662	191	201.551				0.0552404
MP-18971	191	185.308				0.0298007
MP-1019550	191	202.286				0.0590868
MP-631527	190	63.8454				0.663971
mvc-13997	190	139.88				0.263792
MP-961696	190	183.722				0.0330437
MP-12725	190	128.584				0.323241
MP-865011	190	199.313				0.0490163
MP-16290	190	188.173				0.00961668
MP-1025385	190	202.822				0.0674866
MP-569624	190	192.742				0.0144315
MP-34688	190	124.314				0.345718
MP-2583	190	184.581				0.0285208
MP-865027	190	227.121				0.195375
MP-861656	190	208.057				0.0950371
MP-866218	190	189.497				0.00264753
MP-21171	190	187.363				0.0138809
MP-864916	190	184.45				0.0292101
MP-864835	190	183.755				0.0328695
MP-865898	190	157.607				0.170488
MP-9339	190	150.8				0.206316
MP-636320	190	146.227				0.230382
MP-10208	190	177.584				0.0653499
MP-19299	190	180.713				0.0488775
MP-567750	190	198.909				0.0468894
MP-13472	190	161.693				0.148985
MP-601842	190	188.861				0.00599226
MP-6933	189.78	325.554				0.715428
MP-1007821	189	169.418				0.10361
MP-760401	189	113.602				0.398929
MP-669918	189	176.455				0.0663774
MP-2090	189	191.398				0.0126872
MP-865921	189	215.083				0.138004
MP-867273	189	208.616				0.10379
MP-972071	189	202.707				0.072522
MP-11328	189	184.705				0.0227271
MP-9956	189	224.91				0.189999
MP-8208	189	169.276				0.104358
MP-22258	189	165.811				0.122691
MP-1009548	188	247.853				0.318368
MP-3614	188	113.869				0.394314
MP-1001011	188	115.846				0.383797
MP-1024071	188	211.616				0.125615
MP-19400	188	120.159				0.360858
MP-390	188	123.934				0.340776
MP-865779	188	165.406				0.120181
MP-753657	188	115.885				0.383588
MP-3098	188	134.06				0.286913
MP-865469	188	202.925				0.0793899
MP-864877	188	188.822				0.00437372
MP-862695	188	183.515				0.0238556
MP-864890	188	177.598				0.0553285
MP-10884	188	174.231				0.0732399
MP-1018062	188	174.011				0.0744082
MP-1474	188	223.991				0.191442
MP-18946	188	160.38				0.146914
MP-505517	188	137.389				0.269208
MP-672645	188	165.63				0.118988
MP-2858	188	125.484				0.332532
MP-1018101	187	181.968				0.0269096
MP-973149	187	231.909				0.240156
MP-867195	187	156.846				0.161253
MP-7576	187	196.131				0.0488302
MP-979751	187	176.829				0.0543922
MP-7048	187	131.504				0.296769
MP-21175	187	165.577				0.114563
MP-2213	187	187.429				0.00229422
MP-1699	187	198.662				0.0623647
MP-21235	187	196.641				0.0515562
MP-601820	187	185.402				0.00854519
MP-644280	187	181.73				0.0281834
MP-16334	187	202.226				0.081424
MP-11278	187	180.462				0.0349647
MP-568992	187	193.89				0.0368436
MP-8221	187	152.354				0.185274
MP-1002222	186	118.281				0.36408
MP-1040472	186	136.094				0.268309
MP-1016926	186	164.52				0.115485
MP-8973	186	177.833				0.043908
mvc-11198	186	117.238				0.369691
MP-1008920	186	189.482				0.0187202
MP-10903	186	177.703				0.0446075
MP-5639	186	120.918				0.349904
MP-1017553	186	185.086				0.00491306
MP-4930	186	128.05				0.311557
MP-8996	186	194.022				0.0431282
MP-517	186	157.855				0.151317
MP-865186	186	205.523				0.104964
MP-867795	186	199.305				0.0715324
MP-569344	186	150.402				0.191387
MP-1025324	186	196.285				0.0552932
MP-1025187	186	195.297				0.0499831
MP-839	186	166.506				0.104808
MP-11192	186	157.832				0.15144
MP-5377	186	127.76				0.31312
MP-973269	185	84.3138				0.54425
MP-999076	185	108.399				0.414062
MP-11455	185	170.962				0.0758804
MP-1008277	185	182.708				0.012391
MP-449	185	170.389				0.0789789
MP-567871	185	159.053				0.140252
MP-33997	185	107.478				0.419038
MP-9716	185	148.46				0.197515
MP-27719	185	136.662				0.261285
MP-20738	185	145.737				0.212233
MP-4355	185	117.49				0.364921
MP-15657	185	153.605				0.169701
MP-20395	185	162.499				0.121629
MP-865020	185	204.409				0.104916
MP-10895	185	204.711				0.106544
MP-1014251	185	179.433				0.0300941
MP-866033	185	176.989				0.0433003
MP-864857	185	171.797				0.071368
MP-20145	185	152.887				0.173586
MP-31187	185	151.359				0.181844
MP-11917	185	206.929				0.118537
MP-1025356	185	192.328				0.0396124
MP-541	185	162.274				0.122845
MP-978568	185	189.293				0.0232058
MP-1019086	184.9	295.838				0.599989
MP-982245	184	104.372				0.43276
MP-776205	184	179.804				0.0228058
MP-1018067	184	204.243				0.110014
MP-570483	184	160.458				0.127943
MP-754752	184	165.757				0.0991479
MP-22289	184	212.904				0.157088
MP-754157	184	107.731				0.414504
MP-2752	184	165.831				0.0987464
MP-761842	184	122.987				0.331592
MP-1008556	184	169.84				0.076959
MP-865160	184	211.794				0.151054
MP-641526	184	182.58				0.00771571
MP-865147	184	195.249				0.0611359
MP-2439	184	171.684				0.0669322
MP-18695	184	182.165				0.00997359
MP-1215	184	138.488				0.247346
MP-10894	184	211.726				0.150683
MP-635	184	197.132				0.0713712
MP-1007691	184	166.724				0.0938929
MP-10904	184	176.629				0.0400591
MP-1221	184	159.006				0.135837
MP-5659	184	172.888				0.0603901
MP-999396	183.91	177.455				0.0350977
MP-935811	183	106.076				0.420347
MP-1018066	183	189.252				0.0341642
mvc-13691	183	110.829				0.394375
MP-9761	183	193.181				0.0556347
MP-22221	183	131.596				0.280898
MP-755066	183	130.146				0.288819
MP-1007852	183	203.271				0.110771
MP-571419	183	166.363				0.0909103
MP-569247	183	141.159				0.22864
MP-555	183	190.792				0.0425778
MP-977384	183	188.125				0.0280074
MP-214	183	183.979				0.00534989
MP-865523	183	210.366				0.14954
MP-20027	183	142.314				0.222329
MP-30438	183	189.562				0.0358564
MP-27608	183	119.243				0.348397
MP-8648	183	147.599				0.19345
MP-973068	182	127.574				0.299041
MP-690535	182	145.223				0.202071
MP-1016903	182	112.11				0.384013
MP-7915	182	126.09				0.307196
MP-647	182	126.151				0.306865
MP-989576	182	225.416				0.238552
MP-971738	182	153.861				0.154611
MP-11690	182	189.746				0.042562
MP-417	182	238.854				0.312385
MP-30777	182	200.109				0.099502
MP-865611	182	198.264				0.0893612
MP-866031	182	189.919				0.0435109
MP-865562	182	189.312				0.0401768
MP-1017554	182	176.243				0.0316314
MP-865146	182	187.561				0.0305561
MP-1004526	181	176.654				0.0240092
MP-3136	181	109.93				0.392651
MP-9244	181	187.299				0.0348016
MP-973022	181	231.885				0.281134
MP-973181	181	225.863				0.247864
MP-2243	181	125.891				0.304468
MP-20551	181	167.69				0.0735386
MP-18816	181	147.588				0.184596
MP-9951	181	169.971				0.0609328
MP-7790	181	170.752				0.0566203
MP-11191	181	180.825				0.000965525
MP-7285	181	171.498				0.0524994
MP-568792	181	174.982				0.0332486
MP-863690	181	179.428				0.00868619
MP-4813	181	163.663				0.0957856
MP-862691	181	152.192				0.15916
MP-19963	181	136.516				0.245766
MP-903	181	183.287				0.012637
MP-1025270	181	203.766				0.125781
MP-20197	181	215.381				0.189951
MP-697068	181	168.888				0.0669144
MP-21306	181	152.493				0.157495
MP-554278	181	119.078				0.342108
MP-9801	181	131.096				0.275712
MP-1649	180	192.105				0.0672503
MP-613523	180	211.251				0.173617
MP-570698	180	165.952				0.0780443
MP-755875	180	146.231				0.187603
MP-552454	180	138.002				0.233321
MP-3896	180	175.371				0.0257172
MP-568711	180	182.431				0.0135029
MP-567462	180	185.158				0.0286563
MP-2444	180	163.298				0.0927911
MP-867326	180	196.093				0.0894062
MP-861983	180	174.962				0.027988
MP-815	180	162.187				0.0989606
MP-19177	180	181.921				0.0106746
MP-2116	180	195.626				0.0868124
MP-9957	180	181.659				0.00921522
MP-5075	180	180.498				0.00276433
MP-3732	180	144.066				0.199636
MP-19097	180	155.975				0.13347
MP-3536	180	123.02				0.316556
MP-1147	180	134.192				0.254488
MP-18732	180	148.514				0.17492
MP-861931	179	202.551				0.131569
MP-867829	179	189.446				0.0583548
MP-18829	179	105.572				0.410214
MP-972238	179	188.765				0.0545505
MP-754165	179	103.859				0.41978
MP-1919	179	183.109				0.0229558
MP-972275	179	229.555				0.282432
MP-979931	179	185.091				0.0340284
MP-11457	179	171.074				0.0442788
MP-284	179	158.414				0.115003
MP-867775	179	179.903				0.00504531
MP-865931	179	181.003				0.0111883
MP-4612	179	160.282				0.104568
MP-1114	179	151.86				0.151621
MP-866051	179	133.505				0.254164
MP-7424	179	184.076				0.0283564
MP-3155	179	177.423				0.00881184
MP-30871	179	159.963				0.106352
MP-18848	179	109.6				0.387708
MP-505540	179	145.917				0.184821
MP-22637	179	143.565				0.197963
MP-13967	179	156.11				0.127878
MP-11453	179	168.273				0.0599281
MP-1016821	178	104.071				0.415334
MP-1016931	178	132.798				0.253946
MP-1016827	178	114.046				0.359292
MP-861954	178	216.943				0.21878
MP-14549	178	154.214				0.133628
MP-1018639	178	113.173				0.364197
MP-10394	178	183.018				0.0281935
MP-1021489	178	158.685				0.108513
MP-971744	178	176.239				0.00989213
MP-1018060	178	169.41				0.0482592
MP-11565	178	186.542				0.0479884
MP-3504	178	148.621				0.16505
MP-20061	178	193.151				0.0851206
MP-1594	178	160.18				0.100115
MP-981539	178	176.625				0.00772584
MP-1025353	178	178.727				0.00408365
MP-976265	178	188.646				0.0598099
MP-1019508	178	162.031				0.0897108
MP-636328	178	171.546				0.0362589
MP-19424	178	149.192				0.161843
MP-864921	178	196.734				0.105247
MP-865519	178	191.414				0.075357
MP-865030	178	183.198				0.0292001
MP-862561	178	172.878				0.0287748
MP-862715	178	177.855				0.000814551
MP-873	178	183.803				0.0326037
MP-5407	178	160.44				0.0986496
MP-1936	178	133.141				0.252016
MP-1555	178	143.518				0.193717
MP-636334	178	175.341				0.0149385
MP-558781	178	134.411				0.244883
MP-21340	178	150.301				0.15561
MP-758594	177	154.901				0.124851
MP-10259	177	149.714				0.154159
MP-977408	177	111.948				0.367528
MP-22144	177	169.042				0.0449592
MP-999542	177	206.634				0.167425
MP-10899	177	165.249				0.0663873
MP-998971	177	171.839				0.0291606
MP-830	177	154.112				0.129309
MP-20344	177	159.594				0.0983375
MP-2379	177	148.29				0.162201
MP-865091	177	200.692				0.133852
MP-865878	177	184.012				0.0396148
MP-866087	177	178.407				0.00794797
MP-865308	177	174.703				0.0129759
MP-2593	177	171.964				0.0284545
MP-865712	177	174.251				0.0155284
MP-30595	177	171.036				0.0336954
MP-1014244	177	169.642				0.0415721
MP-20711	177	161.442				0.0878985
MP-10010	177	151.589				0.143566
MP-13137	177	136.477				0.228943
MP-730	177	151.694				0.142975
MP-510409	177	146.876				0.170192
MP-22302	177	135.691				0.233385
mvc-14006	176	159.821				0.0919258
MP-974061	176	112.034				0.363445
mvc-15989	176	138.047				0.215642
MP-761556	176	185.907				0.0562917
MP-10187	176	147.752				0.160497
MP-976818	176	175.972				0.000158864
MP-975423	176	203.057				0.153735
MP-573119	176	137.255				0.220141
MP-30028	176	159.035				0.0963944
MP-755313	176	103.14				0.41398
MP-33009	176	191.072				0.0856341
MP-15701	176	179.389				0.019257
MP-989613	176	176.36				0.00204369
MP-10700	176	175.859				0.000803125
MP-864974	176	179.271				0.0185848
MP-550172	176	101.019				0.426026
MP-2478	176	148.251				0.157662
MP-1121	176	138.093				0.215382
MP-864945	176	203.499				0.156247
MP-867187	176	183.383				0.0419502
MP-999298	176	170.452				0.0315253
MP-12631	176	135.984				0.227365
MP-856	176	100.73				0.427671
MP-21048	176	195.327				0.109811
MP-12104	176	148.228				0.157795
MP-19331	176	179.971				0.0225605
MP-19306	176	142.473				0.190493
MP-975138	175	131.673				0.247585
MP-975216	175	148.266				0.152766
MP-345	175	139.954				0.200263
MP-864631	175	182.387				0.0422093
MP-38280	175	131.162				0.250501
mvc-15448	175	133.685				0.236088
MP-5827	175	106.736				0.390078
MP-755302	175	129.356				0.260824
MP-21469	175	154.828				0.11527
MP-2574	175	130.805				0.252545
MP-754403	175	103.685				0.407517
MP-16613	175	135.68				0.224688
MP-13852	175	165.277				0.0555623
MP-11190	175	151.107				0.136532
MP-2658	175	145.357				0.16939
MP-31454	175	156.291				0.106908
MP-1606	175	153.198				0.12458
MP-865032	175	234.06				0.337487
MP-4248	175	177.887				0.0164973
MP-21008	175	170.351				0.0265651
MP-998980	175	157.654				0.0991177
MP-4653	175	177.586				0.0147771
MP-13572	175	165.91				0.0519413
MP-997012	175	143.379				0.180691
MP-16305	175	160.014				0.0856333
MP-10711	175	151.133				0.136385
MP-20147	175	158.964				0.0916344
MP-568384	174	151.412				0.129818
MP-1040467	174	153.744				0.116414
MP-1016872	174	151.394				0.12992
MP-13322	174	170.23				0.0216644
MP-1012640	174	217.392				0.249379
MP-38843	174	120.488				0.30754
MP-849388	174	137.61				0.209139
MP-644481	174	110.655				0.364054
MP-6065	174	85.5372				0.508407
MP-14142	174	125.974				0.276012
MP-3442	174	109.186				0.372494
MP-2018	174	160.749				0.0761539
MP-11501	174	211.609				0.216142
MP-865130	174	178.957				0.0284899
MP-977582	174	166.258				0.0444929
MP-21845	174	178.557				0.0261872
MP-19870	174	148.056				0.149102
MP-3576	174	147.165				0.154226
MP-866163	174	129.298				0.256908
MP-571147	174	147.838				0.150359
MP-1014265	174	143.16				0.17724
MP-696	174	181.545				0.0433597
MP-2053	174	146.569				0.15765
MP-4500	174	136.38				0.216204
MP-5146	174	162.609				0.0654639
MP-568748	173	186.331				0.0770602
MP-961646	173	150.222				0.131662
MP-7070	173	259.873				0.502155
MP-976838	173	175.752				0.0159062
MP-973983	173	190.616				0.101829
MP-999395	173	179.349				0.0366991
MP-10371	173	213.634				0.234878
MP-7006	173	108.159				0.374803
MP-29111	173	140.417				0.188342
MP-16043	173	156.856				0.0933206
MP-1007664	173	144.22				0.16636
MP-5229	173	100.503				0.419055
MP-6938	173	171.007				0.0115198
MP-865537	173	195.493				0.130016
MP-14116	173	158.502				0.083801
MP-2123	173	160.396				0.0728539
MP-996162	173	172.927				0.000424798
MP-21359	173	173.306				0.00176913
MP-27927	173	127.708				0.261805
MP-3677	173	178.667				0.0327554
MP-1001834	172	225.602				0.311638
MP-977128	172	223.578				0.29987
MP-861882	172	223.997				0.30231
MP-862610	172	207.927				0.208877
MP-2229	172	116.05				0.325292
MP-1018082	172	168.316				0.0214212
MP-542595	172	167.222				0.0277777
MP-1373	172	158.252				0.0799324
MP-20828	172	184.389				0.0720281
MP-2203	172	152.804				0.111603
MP-996971	172	143.283				0.16696
MP-7599	172	148.878				0.134432
MP-894	172	172.128				0.000745698
MP-2403	172	184.46				0.0724406
MP-867156	172	178.613				0.0384482
MP-861640	172	173.434				0.00833436
MP-639659	172	164.921				0.0411568
MP-804	172	154.172				0.103653
MP-5221	172	153.475				0.107704
MP-7707	172	142.991				0.168658
MP-22769	172	137.278				0.201871
MP-4019	172	109.629				0.362623
MP-505554	172	134.981				0.215229
MP-999543	171.46	235.151				0.371464
MP-971703	171	150.135				0.122019
MP-10261	171	133.661				0.218355
MP-761415	171	169.574				0.00833725
MP-19845	171	110.815				0.351958
MP-1008559	171	136.426				0.202188
MP-976847	171	151.331				0.115022
MP-16045	171	148.946				0.128973
MP-17383	171	159.16				0.0692404
MP-4990	171	187.294				0.0952894
MP-865869	171	174.931				0.0229866
MP-865591	171	174.819				0.022336
MP-867748	171	169.642				0.00794023
MP-1029359	171	158.863				0.0709753
MP-1025497	171	180.203				0.0538199
MP-485	171	163.409				0.0443943
MP-27919	171	173.654				0.0155186
MP-1009819	170	58.1674				0.657839
MP-1018024	170	191.68				0.127527
MP-21851	170	232.83				0.36959
mvc-11732	170	134.009				0.211715
MP-1025329	170	189.126				0.112504
MP-25053	170	115.86				0.31847
MP-755441	170	136.405				0.197616
MP-8098	170	94.8622				0.441987
MP-866088	170	174.245				0.0249686
MP-861979	170	149.799				0.118828
MP-10457	170	141.958				0.16495
MP-13853	170	152.259				0.104361
MP-567767	169.68	250.234				0.474743
MP-867293	169	160.837				0.0483044
MP-426	169	101.54				0.399174
MP-7754	169	175.635				0.0392603
MP-13085	169	186.948				0.1062
MP-754698	169	129.722				0.232413
MP-776250	169	165.514				0.0206284
MP-569516	169	177.198				0.0485114
MP-19417	169	140.642				0.167802
MP-21078	169	158.399				0.0627283
MP-13109	169	95.3632				0.435721
MP-551830	169	100.585				0.404824
MP-288	169	122.655				0.274231
MP-865093	169	146.465				0.133346
MP-865166	169	172.096				0.0183166
MP-2455	169	154				0.0887572
MP-544	169	172.981				0.0235571
MP-4651	169	100.705				0.404112
MP-553961	169	128.144				0.241751
MP-5794	169	105.669				0.374742
MP-30842	169	161.471				0.0445521
MP-1019097	168	191.086				0.137416
MP-781625	168	148.255				0.11753
mvc-13995	168	106.337				0.367044
MP-766454	168	128.693				0.233971
MP-775296	168	145.444				0.134259
MP-2676	168	158.005				0.0594964
MP-8231	168	99.9968				0.404781
MP-867330	168	146.701				0.126777
MP-695	168	180.202				0.0726285
MP-1670	168	231.723				0.379305
MP-505297	168	149.409				0.11066
MP-864987	168	207.358				0.234277
MP-864944	168	205.702				0.224415
MP-22300	168	172.915				0.0292548
MP-20840	168	171.015				0.0179452
MP-21467	168	141.871				0.155527
MP-30481	168	179.956				0.071165
MP-10910	168	166.574				0.00848565
MP-22568	168	149.326				0.111155
MP-760414	168	142.883				0.149509
MP-4798	168	156.382				0.0691523
mvc-15521	167	98.1247				0.412427
MP-1014246	167	126.229				0.24414
MP-18919	167	178.332				0.0678588
MP-999390	167	233.934				0.400801
MP-570751	167	142.776				0.145052
MP-13334	167	105.2				0.370061
MP-22535	167	103.064				0.382848
MP-753495	167	97.6737				0.415127
MP-864939	167	167.103				0.000618144
mvc-13158	167	119.53				0.284251
MP-972396	167	219.243				0.312834
MP-22390	167	135.04				0.191379
MP-977572	167	175.01				0.0479632
MP-3020	167	102.75				0.384733
MP-11533	167	152.894				0.0844687
MP-16514	167	159.534				0.0447041
MP-29154	167	136.383				0.183333
MP-5918	167	133.098				0.203004
MP-6939	167	176.297				0.0556731
MP-8697	167	124.833				0.2525
MP-11393	167	135.597				0.188041
MP-20949	167	194.697				0.165848
MP-568186	167	183.877				0.101058
MP-2039	167	181.789				0.0885544
MP-972827	166	122.952				0.259325
MP-978508	166	199.465				0.201595
MP-15800	166	142.467				0.141767
MP-20552	166	181.885				0.0956937
MP-16336	166	142.074				0.144133
MP-773864	166	104.269				0.371871
MP-3759	166	116.051				0.300898
MP-550433	166	121.949				0.26537
MP-8285	166	119.58				0.279641
MP-754678	166	109.789				0.33862
MP-10463	166	163.132				0.0172778
MP-865044	166	184.761				0.113018
MP-427	166	120.385				0.274788
MP-570293	166	138.347				0.166585
MP-1129	166	187.113				0.127189
MP-13452	166	173.023				0.0423088
MP-9437	166	125.993				0.241007
MP-866183	166	172.209				0.0374062
MP-1336	166	154.337				0.0702569
MP-983358	166	145.604				0.12287
MP-30657	166	141.887				0.145258
MP-865441	166	146.456				0.117733
MP-567749	166	191.971				0.156449
MP-351	166	158.958				0.0424211
MP-2339	166	152.258				0.0827854
MP-3315	166	140.552				0.153301
MP-1016929	165	135.569				0.178367
MP-975439	165	224.057				0.357918
MP-1016881	165	90.783				0.4498
MP-862316	165	188.828				0.144413
MP-961711	165	134.447				0.185169
MP-5798	165	166.379				0.00835855
MP-961706	165	146.921				0.109571
MP-2670	165	151.214				0.0835532
MP-13108	165	93.4804				0.433452
MP-30807	165	146.169				0.11413
MP-570904	165	148.063				0.102649
MP-3498	165	137.581				0.166178
MP-11021	165	117.297				0.289108
MP-672371	165	152.309				0.0769179
MP-864897	165	167.829				0.0171447
MP-3748	165	134.452				0.185139
MP-22662	165	147.133				0.108283
MP-20112	165	151.047				0.0845652
MP-5025	165	123.29				0.252787
MP-10289	165	163.431				0.00951164
MP-11272	165	159.689				0.0321872
MP-14285	165	144.181				0.126175
MP-984628	164	138.907				0.153009
MP-20119	164	139.547				0.149102
mvc-15452	164	133.466				0.18618
MP-999473	164	188.225				0.147712
MP-571163	164	186.591				0.137751
MP-616575	164	206.548				0.259437
MP-10049	164	192.29				0.172501
MP-20565	164	184.565				0.125397
MP-2250	164	153.084				0.0665626
MP-31455	164	147.149				0.102752
MP-1542	164	121.33				0.260184
MP-864896	164	160.895				0.0189327
MP-5748	164	143.301				0.126211
MP-20730	164	138.552				0.15517
MP-2059	164	121.282				0.260473
MP-929	164	165.927				0.0117498
MP-570713	164	155.379				0.0525666
MP-1025161	164	150.38				0.0830466
MP-510625	164	155.667				0.0508087
MP-1326	164	144.441				0.11926
MP-4243	164	159.731				0.0260329
MP-3771	164	121.465				0.25936
MP-7601	164	115.321				0.296822
MP-28232	164	115.254				0.297234
MP-571619	164	145.14				0.115
MP-1002124	163	153.342				0.0592523
MP-975208	163	129.824				0.203535
MP-862335	163	163.793				0.0048681
MP-861667	163	149.464				0.0830431
MP-22979	163	102.435				0.371567
MP-16735	163	164.307				0.0080189
mvc-5863	163	149.674				0.0817554
MP-31459	163	137.341				0.157417
MP-15679	163	125.187				0.231982
MP-714885	163	169.981				0.0428281
MP-10675	163	140.004				0.141082
MP-2998	163	93.4708				0.42656
MP-2831	163	176.122				0.0805002
MP-567653	163	157.077				0.0363398
MP-972217	163	169.933				0.0425321
MP-11522	163	151.124				0.0728572
MP-505562	163	156.049				0.042644
MP-823	163	161.928				0.00657571
MP-864919	163	167.637				0.0284474
MP-867922	163	161.868				0.00694411
MP-865174	163	157.685				0.0326071
MP-1029267	163	150.4				0.0773034
MP-16501	163	142.016				0.128737
MP-570436	163	197.042				0.208845
MP-570832	163	173.694				0.0656069
MP-21342	163	140.6				0.137422
MP-11270	163	202.079				0.239749
MP-2979	163	165.997				0.0183892
MP-1017566	162.43	108.499				0.332028
MP-982048	162	119.644				0.261454
MP-755253	162	115.4				0.287657
MP-3348	162	182.505				0.126573
MP-19809	162	199.058				0.228755
MP-33708	162	151.403				0.0654148
MP-333	162	154.245				0.0478691
MP-796	162	154.008				0.0493362
MP-1029702	162	171.835				0.0607085
MP-10744	162	157.765				0.0261415
MP-645159	162	115.403				0.287637
MP-1025397	162	194.475				0.200466
MP-4590	162	101.453				0.373747
MP-3721	162	95.3411				0.411475
MP-567181	162	156.967				0.0310701
MP-7557	162	138.852				0.142889
MP-1487	162	145.32				0.102964
MP-7187	162	148.767				0.081688
MP-2674	162	159.27				0.0168521
MP-1025372	162	171.572				0.0590876
MP-996996	162	157.432				0.0281949
MP-13453	162	175.1				0.0808659
MP-570199	162	158.692				0.0204199
MP-19082	162	155.573				0.0396751
MP-20192	162	160.9				0.00678765
MP-9595	162	119.684				0.261207
MP-20622	162	170.192				0.0505696
MP-365	162	155.749				0.0385877
MP-1016825	161	101.848				0.367405
MP-975255	161	95.2433				0.408427
MP-1016900	161	163.449				0.0152133
MP-3924	161	148.263				0.07911
MP-999053	161	120.981				0.248567
MP-20237	161	140.878				0.12498
MP-10125	161	161.543				0.00337366
MP-1018085	161	182.476				0.133394
MP-20935	161	146.934				0.0873668
MP-997098	161	163.497				0.0155081
MP-1479	161	136.405				0.152762
MP-997161	161	158.699				0.0142895
MP-865162	161	164.263				0.0202673
MP-867928	161	154.889				0.0379537
MP-861909	161	148.958				0.0747981
MP-3909	161	145.924				0.0936371
MP-637771	161	145.755				0.0946871
MP-1025212	161	182.74				0.135031
MP-19955	161	141.575				0.12065
MP-5594	161	110.571				0.313223
MP-675334	160	132.947				0.169082
MP-1274	160	125.261				0.217119
MP-752496	160	118.039				0.262256
MP-755769	160	99.9591				0.375256
MP-571	160	152.667				0.0458288
MP-865780	160	161.448				0.00905056
MP-2182	160	52.0956				0.674403
MP-1025067	160	168.918				0.0557378
MP-2114	160	132.987				0.168834
MP-567636	160	121.878				0.238261
MP-866012	160	160.358				0.00223731
MP-864715	160	135.566				0.152715
MP-1029330	160	142.022				0.112361
MP-1591	160	158.536				0.00914956
MP-5443	160	158.743				0.00785569
MP-11583	160	140.355				0.122779
MP-10076	160	130.129				0.186692
MP-11281	160	148.648				0.0709528
MP-19442	160	172.353				0.0772054
MP-680932	160	151.912				0.0505529
MP-1016819	159	106.331				0.33125
MP-9830	159	149.881				0.0573508
MP-975292	159	120.805				0.240218
MP-961658	159	118.883				0.252308
MP-4238	159	163.397				0.0276521
MP-1018013	159	107.45				0.324213
MP-33551	159	144.793				0.0893496
MP-867902	159	187.645				0.180154
MP-5853	159	193.66				0.217989
MP-1016853	159	119.531				0.248233
MP-770107	159	139.242				0.124267
MP-4346	159	134.199				0.155983
MP-2028	159	146.206				0.0804625
MP-570673	159	155.961				0.0191162
MP-22565	159	202.796				0.275445
MP-11734	159	116.182				0.269299
MP-12086	159	175.351				0.102838
MP-864839	159	155.397				0.0226619
MP-865548	159	141.387				0.110776
MP-4131	159	135.915				0.145187
MP-998552	159	88.9327				0.440675
MP-669917	159	156.609				0.0150377
MP-1387	159	153.947				0.0317794
MP-1025550	159	143.788				0.0956721
MP-5971	159	160.622				0.010202
MP-3747	159	159.2				0.00125969
MP-21023	159	152.385				0.041603
MP-2824	159	158.164				0.00525503
MP-29455	159	102.51				0.35528
MP-1016880	158	142.021				0.101133
MP-974842	158	117.489				0.2564
MP-451	158	126.261				0.20088
MP-865925	158	200.505				0.269021
MP-975044	158	157.836				0.00103918
MP-21040	158	134.723				0.14732
MP-13079	158	211.041				0.335703
MP-430	158	146.05				0.0756304
MP-568014	158	140.53				0.110567
MP-10198	158	242.983				0.537866
MP-550908	158	95.3225				0.396693
MP-553875	158	140.361				0.111638
MP-553991	158	103.644				0.344028
MP-4280	158	113.111				0.284106
MP-601285	158	173.567				0.0985278
MP-861637	158	155.454				0.0161144
MP-29725	158	182.468				0.154863
MP-3274	158	152.745				0.0332603
MP-19835	158	153.983				0.025425
MP-11019	158	113.1				0.284177
MP-583	158	128.875				0.184338
MP-2480	158	130.458				0.174319
MP-2225	158	155.946				0.0130032
MP-16356	158	131.093				0.170299
MP-18750	158	151.292				0.0424549
MP-1029834	158	160.801				0.0177299
MP-1018635	157	163.739				0.0429222
MP-279	157	195.233				0.243521
MP-1016884	157	105.828				0.325935
MP-761293	157	134.963				0.140362
MP-865899	157	185.244				0.179896
MP-10692	157	149.223				0.0495369
MP-22079	157	147.544				0.0602283
MP-1018124	157	161.503				0.0286804
MP-862369	157	178.058				0.134128
MP-865531	157	182.018				0.159351
MP-865155	157	164.938				0.050561
MP-866187	157	154.675				0.0148111
MP-770618	157	150.304				0.0426515
MP-30840	157	157.114				0.000725159
MP-4200	157	119.87				0.236496
[truncated: 4,193 more rows]

## Sheet: Figure 3b
ID	BF (GPa)	BCohen (GPa)	BF (GPa)	MARE	MAE
MP-3795	84	29.4696	50	0.507863	28.0195
MP-13649	35	12.9908	100	0.332103	30.0762
MP-1025265	37	20.2088	150	0.270572	39.7069
MP-28567	73	47.2941	200	0.28784	56.0303
MP-758604	51	78.4603	250	0.323983	76.702
MP-989504	43	39.763	300	0.343151	97.7508
MP-989585	115	15.553	350	0.301317	100.231
MP-1017555	126	44.5333	400	0.245766	91.1429
MP-28593	36	77.1196
MP-561480	74	30.9664
MP-561317	41	45.1596
MP-864745	41	98.7331
MP-15157	42	35.1925
MP-6968	33	49.4807
MP-557958	57	49.9974
MP-989568	105	54.5079
MP-864765	45	100.816
MP-1025286	50	44.4686
MP-753098	63	146.475
MP-556320	80	40.2951
MP-984356	55	112.208
MP-758302	64	80.8002
MP-759877	53	145.977
MP-8401	64	63.3319
MP-568544	35	28.7288
MP-984745	93.74	62.2699
MP-14069	93	99.158
MP-1025177	37	41.6738
MP-997024	33	55.0249
MP-27682	45	26.2012
MP-976185	91	68.499
MP-768197	40	60.0622
MP-1153	40	82.8592
MP-19219	63	146.505
MP-2286	34	69.4106
MP-7104	117	49.086
MP-505825	44	62.6496
MP-982974	59	51.8211
MP-9583	44	30.1755
MP-505824	36	60.3099
MP-21521	35	39.3793
MP-1008866	59	80.6013
MP-13725	70	162.18
MP-8861	40	86.8861
MP-6654	32	50.4596
MP-760408	100	91.3089
MP-553310	33	74.6952
MP-5309	32	60.0377
MP-767525	31	70.6887
MP-556353	41	63.6886
MP-554601	64	109.273
MP-560936	36	61.9266
MP-1040472	186	121.744
MP-972985	100	116.314
MP-975405	51	102.717
MP-974842	158	118.726
MP-690542	70	120.157
MP-850916	90	74.4043
MP-5461	40	46.7118
MP-570538	35	174.719
MP-975138	175	117.703
MP-975255	161	110.879
MP-8402	65	110.894
MP-975236	66	113.107
MP-989533	129	56.4137
MP-5699	44	74.0871
MP-556424	65	63.2642
MP-975284	100	122.966
MP-15999	38	71.3862
MP-975364	113	119.105
MP-865879	55	89.3543
MP-975292	159	118.426
MP-556546	47	31.205
MP-975373	64	118.549
MP-764163	94	154.966
MP-3054	63	165.752
MP-975190	104	107.094
MP-975206	89	114.801
MP-40204	43	47.044
MP-1020019	90	164.549
MP-19308	115	161.786
MP-31212	47	99.493
MP-1125	31	62.5929
MP-2251	52	163.538
MP-989605	57	41.7136
MP-7472	37	60.3721
MP-3416	51	99.1259
MP-935811	183	118.401
MP-5012	76	149.774
MP-8871	47	92.1184
MP-8415	52	86.5097
MP-975346	83	120.433
MP-27418	51	94.6774
MP-3614	188	121.349
MP-5246	111	124.872
MP-7575	116	136.285
MP-865577	37	84.5497
MP-755298	73	147.377
MP-2074	38	39.2147
MP-5479	58	110.561
MP-5259	42	97.4813
MP-9839	51	92.3238
MP-765499	56	91.2571
MP-755018	107	128.908
MP-8001	147	190.818
MP-3553	32	22.0644
MP-560242	60	71.7951
MP-777463	50	120.227
MP-974061	176	166.864
MP-975208	163	127.384
MP-1029347	83	53.1095
MP-1040467	174	127.958
MP-975425	53	131.963
MP-973267	112	132.647
MP-973471	143	132.034
MP-7375	103	113.401
MP-27865	31	35.2245
MP-555970	108	57.1948
MP-19279	105	149.394
MP-7219	35	39.4269
MP-7435	38	34.4219
MP-8175	89	32.6734
MP-25372	124	176.161
MP-867700	40	66.152
MP-3427	94	154.23
MP-3161	63	37.204
MP-36086	126	161.648
MP-2955	70	104.359
MP-975216	175	127.123
MP-754352	50	112.294
MP-28592	38	75.5173
MP-11490	38	40.5796
MP-849459	104	111.997
MP-557133	74	45.6889
MP-4630	108	164.455
MP-4342	129	99.5422
MP-34579	41	87.7368
MP-2672	32	68.0299
MP-975427	72	131.775
MP-25587	108	130.641
MP-8176	115	27.9897
MP-4770	43	96.1022
MP-11737	80	166.056
MP-571467	38	22.6338
MP-35417	126	150.11
MP-2426	61	86.8771
MP-997084	31	61.4063
MP-6870	67	204.527
MP-989541	44	23.96
MP-865582	52	91.2872
MP-3527	51	110.386
MP-10408	31	89.1949
MP-10687	37	73.8014
MP-975608	55	88.6715
MP-2340	49	105.251
MP-2352	46	135.012
MP-774736	44	74.2025
MP-752881	47	82.5185
MP-676512	50	97.4655
MP-7928	38	29.0423
MP-755378	95	114.809
MP-1960	78	256.553
MP-18852	50	98.576
MP-760376	60	94.8609
MP-757	35	41.3129
MP-18803	52	97.6604
MP-29151	38	117.968
MP-29149	37	157.089
MP-983578	59	57.3163
MP-865863	50	87.0782
MP-7929	34	28.8009
MP-19896	44	54.0664
MP-4711	92	178.167
MP-19252	31	81.9699
MP-19149	101	129.467
MP-19183	94	179.42
MP-7436	32	27.7027
MP-22313	73	104.943
MP-753798	44	50.5803
MP-3982	46	108.942
MP-977418	80	83.5509
MP-997041	63	143.254
MP-682	48	115.97
MP-984357	106	54.1599
MP-6179	35	98.9031
MP-1002574	63	95.4639
MP-34293	46	74.6866
MP-4514	103	105.452
MP-996961	72	129.489
MP-555359	60	70.8153
MP-758052	76	119.011
MP-753257	32	86.3259
MP-1029395	86	146.442
MP-754912	105	172.191
MP-7080	101	166.261
MP-28254	200	236.622
MP-557142	38	130.684
MP-12580	37	72.689
MP-862664	89	78.5481
MP-7467	39	82.5358
MP-36864	133	188.244
MP-540584	57	68.5665
MP-7911	31	80.683
MP-25317	80	179.562
MP-685991	36	47.5333
MP-19260	69	119.162
MP-1378	44	84.5294
MP-4117	80	166.094
MP-8830	121	134.387
MP-19052	34	67.1026
MP-9610	54	218.446
MP-7824	31	46.2429
MP-19083	37	98.4199
MP-551092	59	115.936
MP-2741	77	97.3945
MP-28364	37	38.1335
MP-1018031	54	93.2826
MP-578606	75	145.077
MP-22756	40	62.2891
MP-7469	46	105.401
MP-8765	39	60.7978
MP-29364	98	149.537
MP-7608	94	155.602
MP-1029448	70	149.249
MP-22212	129	104.769
MP-10919	49	65.2137
MP-999460	57	67.7592
MP-865737	149	34.38
MP-867300	95	81.1564
MP-18895	75	81.0657
MP-981	65	78.6411
MP-8397	42.78	42.1293
MP-5175	90	115.379
MP-3682	60	53.8148
MP-770635	119	170.412
MP-4823	60	112.765
MP-557018	48	97.3273
MP-9172	80	151.697
MP-10918	39	62.6735
MP-14039	54	65.5743
MP-776264	40	127.098
MP-3838	72	148.752
MP-754567	73	110.944
MP-21489	37	47.7785
MP-558046	58	68.944
MP-16293	112	93.0557
MP-1029404	135	109.312
MP-4541	75	164.122
MP-976271	80	100.416
MP-14038	68	61.8509
MP-34081	65	100.38
MP-755974	67	127.988
MP-7748	135	195.191
MP-9212	82	120.669
MP-754326	66	113.337
MP-18782	136	154.68
MP-771986	96	135.047
MP-13797	35	69.8259
MP-775127	96	149.818
MP-20067	65	108.821
MP-18728	120	92.1325
MP-19359	116	139.228
MP-760492	57	122.68
MP-675460	36	61.6406
MP-8891	88	122.141
MP-1029385	116	182.098
MP-770649	101	153.917
MP-559598	86	119.394
MP-556487	81	60.9766
MP-542136	38	81.5707
MP-2743	73	108.965
MP-571343	42	61.4495
MP-6686	104	60.3032
MP-841	72	120.535
MP-10250	69	121.5
MP-9061	68	63.1354
MP-25542	106	152.237
MP-1029403	129	101.61
MP-30404	53	58.2318
MP-560963	37	58.1104
MP-989578	52	57.3223
MP-559612	33	99.5714
MP-3700	79	101.29
MP-30766	31	48.5025
MP-3524	144	169.858
MP-755013	96	155.16
MP-1052	69	41.2411
MP-8253	66	109.209
MP-8700	37	24.4215
MP-30405	58	60.4344
MP-19148	61	80.8993
MP-558674	99	67.5506
MP-4419	138	103.751
MP-985626	99	104.073
MP-560767	60	106.444
MP-558078	57	63.3593
MP-763099	104	148.476
MP-30392	72	60.4372
MP-6867	50	112.596
MP-22957	33	40.4901
MP-5566	67	77.405
MP-7739	58	22.947
MP-1029	54	62.1907
MP-38280	175	237.171
MP-37906	98	201.378
MP-754483	56	140.197
MP-5784	54	102.237
MP-669347	75	57.3062
MP-19438	42	102.317
MP-16271	38	35.0639
MP-971647	88	133.891
MP-2170	72	155.186
MP-862717	94	91.971
MP-13798	35	56.8093
MP-865987	56	100.008
MP-23024	40	39.6047
MP-1001914	70	101.624
MP-29308	34	64.2626
MP-1029574	40	87.0891
MP-850062	117	152.291
MP-1746	103	126.363
MP-998418	76	79.9048
MP-560399	70	85.8888
MP-19328	191	84.4853
MP-4681	89	94.6804
MP-30406	67	56.7064
MP-6494	60	112.626
MP-3567	47	64.3561
MP-10178	59	83.713
MP-976150	50	34.8799
MP-19419	125	235.542
MP-554252	79	68.4812
MP-31144	55	37.5319
MP-559998	133	103.305
MP-27562	103	108.604
MP-1018026	45	97.7246
MP-758835	119	145.886
MP-19414	38	63.1914
MP-11582	35	61.994
MP-5127	73	155.871
MP-867287	56	77.3343
MP-560671	52	63.1239
MP-764648	147	218.305
MP-777595	50	91.1796
MP-861900	71	89.3488
MP-760483	106	113.363
MP-7502	75	52.0463
MP-12015	60	56.1148
MP-5104	68	91.8406
MP-977399	79	97.9952
MP-7434	36	31.602
MP-6586	52	73.8856
MP-30768	31	42.4428
MP-989566	41	46.0196
MP-19851	35	19.5636
MP-976229	65	69.9336
MP-753508	52	85.1898
MP-18876	35	91.3314
MP-728	50	147.482
MP-23046	44	39.8239
MP-755225	94	167.707
MP-12558	47	64.9142
MP-5078	61	79.6473
MP-22904	33	44.1305
MP-774411	112	211.707
MP-1029407	76	108.66
MP-556041	60	58.8332
MP-977107	251	92.8636
MP-4533	62	109.994
MP-762268	91	141.507
MP-756063	68	75.7715
MP-1024067	32	54.5971
MP-23432	37	32.351
MP-552588	142	121.794
MP-3033	73	77.6844
MP-2271	124	49.239
MP-977110	46	80.0185
MP-762391	101	163.843
MP-776952	47	129.68
MP-996992	80	103.25
MP-8187	43	64.9401
MP-3731	103	112.312
MP-37620	118	165.964
MP-12266	77	94.4427
MP-566131	33	50.8567
MP-14568	60	86.6405
MP-754213	131	135.86
MP-753081	65	158.151
MP-981933	35	74.1174
MP-3283	44	76.1988
MP-762454	99	183.525
MP-554144	41	55.0494
MP-755894	63	245.358
MP-1029932	82	144.59
MP-12265	67	81.888
MP-865924	102	77.4076
MP-1018030	51	59.2858
MP-3881	60	29.9523
MP-8874	84	198.346
MP-18762	47	90.2954
MP-554822	41	130.385
MP-1009014	110	140.88
MP-8873	74	184.352
MP-675334	160	216.411
MP-556264	36	54.8159
MP-865935	33	76.5117
MP-18912	44	68.2678
MP-11147	54	67.9145
MP-13799	54	56.7379
MP-3666	124	117.415
MP-29463	105	194.38
MP-1076	137	224.965
MP-19391	115	139.451
MP-19027	36	63.3282
MP-8188	98	101.771
MP-4748	124	90.1208
MP-555321	62	40.2924
MP-2589	129	115.465
MP-776911	116	138.345
MP-775808	116	138.314
MP-549706	115	137.132
MP-774712	67	80.2361
MP-7002	99	140.595
MP-16726	52	90.4655
MP-1025456	57	79.6811
MP-753326	67	97.5983
MP-505198	42	63.5125
MP-3448	64	79.3193
MP-8145	95	92.1312
MP-7650	95	92.418
MP-29342	40	51.1439
MP-25385	110	165.259
MP-775331	144	161.658
MP-28069	39	48.9633
MP-16238	47	57.6967
MP-861658	114	105.595
MP-568747	41	59.7992
MP-3744	149	201.551
MP-578601	146	199.835
MP-555718	66	104.897
MP-8161	75	88.0532
MP-1029251	107	167.59
MP-7914	107	127.103
MP-7433	42	77.8522
MP-30758	31	70.4884
MP-18767	112	98.1397
MP-1002572	118	122.874
MP-755959	38	104.99
MP-557257	68	68.6973
MP-30156	96	186.737
MP-1249	95	134.185
MP-556194	46	30.3527
MP-1019089	31	30.5664
MP-862775	154	95.8728
MP-5840	135	161.362
MP-631269	133	145.039
MP-12622	64	76.7982
MP-977176	194.58	92.9739
MP-1018072	62	46.4193
MP-3216	137	185.551
MP-976923	269	92.0582
MP-8409	81	86.3303
MP-7437	40	38.299
MP-10182	65	85.5359
MP-4699	131	91.5217
MP-541989	44	125.394
MP-757100	72	97.1498
MP-27315	50	89.8614
MP-2697	75	87.9795
MP-862377	137	186.255
MP-861629	112	103.082
MP-752947	54	75.5311
MP-27227	76	103.209
MP-11248	99	116.283
MP-567655	45	59.3098
MP-9124	55	75.1041
MP-567347	84	59.9163
MP-1018051	58	46.2809
MP-867924	90	90.7915
MP-754850	53	75.1481
MP-15316	59	94.4834
MP-16318	52	45.9219
MP-27546	57	76.2257
MP-865866	140	86.7108
MP-865868	138	94.0322
MP-7942	52	76.4053
MP-555464	35	57.531
MP-1017626	85	103.539
MP-12268	57	70.8883
MP-19282	144	89.0011
MP-561536	111	144.632
MP-8291	49	86.8301
MP-779545	46	77.2704
MP-8973	186	142.114
MP-14433	136	125.374
MP-1008911	42	73.6234
MP-18939	48	172.952
MP-1672	57	59.848
MP-23034	32	34.4065
MP-984628	164	80.9029
MP-634859	81	91.0741
MP-554451	55	58.7091
MP-7017	139	123.017
MP-30349	94	54.7897
MP-861663	130	91.7305
MP-1415	44	51.6111
MP-561067	49	54.7099
MP-554355	47	96.992
MP-4026	49	50.792
MP-1025280	78	96.0847
MP-1029903	120	140.534
MP-9575	57	47.6902
MP-867834	143	89.5338
MP-12623	53	65.5661
MP-865925	158	93.8455
MP-760400	55	107.151
MP-5693	61	78.4271
MP-867119	117	89.3298
MP-10189	38	58.5675
MP-29069	60	83.4469
MP-1008925	76	175.315
MP-7785	55	98.4414
MP-1029313	109	79.9402
MP-3822	62	102.728
MP-7940	57	38.68
MP-5475	146	124.446
MP-4366	71	84.5493
MP-755480	36	39.4391
MP-755000	130	153.775
MP-1105	67	77.5562
MP-2935	42	96.7262
MP-11181	47	93.8485
MP-30352	67	40.6278
MP-29529	52	42.843
MP-862610	172	96.2019
MP-7936	84	91.2213
MP-570837	50	73.052
MP-8290	45	79.5499
MP-2542	208	269.14
MP-7599	172	266.48
MP-1778	139	270.745
MP-554352	58	41.0153
MP-14006	50	90.2951
MP-30381	43	97.1781
MP-23143	71	93.153
MP-20463	68	77.4729
MP-13097	39	36.7093
MP-7243	109	91.4751
MP-552934	41	66.0313
MP-4626	70	108.648
MP-861666	227	108.571
MP-13545	45	81.7711
MP-18829	179	90.5431
MP-553896	32	51.4922
MP-12411	48	76.0868
MP-1018096	46	58.2341
MP-861931	179	137.62
MP-11807	121	155.85
MP-600561	114	151.991
MP-976322	59	144.881
MP-977128	172	137.474
MP-976971	93	121.715
MP-18848	179	128.775
MP-37307	214	101.789
MP-690535	182	101.174
MP-961723	48	66.2867
MP-1018786	31	58.2263
MP-19330	76	90.8055
MP-1307	34	72.5888
MP-1029357	74	80.143
MP-7639	34	34.9656
MP-768240	80	81.6945
MP-762225	53	94.7378
MP-5504	53	85.6816
MP-4559	51	158.194
MP-1017441	101	130.117
MP-19400	188	115.202
MP-504723	122	76.7158
MP-28884	44	87.5434
MP-15845	53	118.183
MP-753848	107	183.867
MP-20352	88	62.9942
MP-19163	64	78.2128
MP-861733	96	86.9191
MP-549487	36	60.5349
MP-752426	39	38.2479
MP-31496	47	42.5929
MP-12564	55	58.3084
MP-977123	148	91.8249
MP-5920	61	74.0821
MP-1009819	170	95.6121
MP-3953	79	120.763
MP-561412	77	120.631
MP-553939	75	120.501
MP-6504	82	137.269
MP-3307	46	130.758
MP-795	52	50.7417
MP-27705	33	63.4677
MP-753722	49	55.6321
MP-570998	34	142.991
MP-862321	104	102.493
MP-12716	96	118.362
MP-279	157	149.585
MP-861936	122	136.723
MP-2744	81	157.758
MP-861905	79	81.9876
MP-11489	37	101.255
MP-3158	81	91.5774
MP-38035	65	101.318
MP-10985	44	82.3946
MP-866522	54	44.6698
MP-10497	47	90.0659
MP-1009657	95	262.687
MP-567657	34	72.8807
MP-12317	60	155.136
MP-1025237	75	101.899
MP-12079	45	102.168
MP-8335	106	68.2411
MP-756018	79	78.4015
MP-1029293	104	97.922
MP-10564	61	218.828
MP-9318	32	46.0107
MP-11175	31	74.4399
MP-549970	130	85.7151
MP-560037	33	25.2876
MP-22441	119	120.917
MP-30533	37	57.8191
MP-3136	181	83.7217
MP-1029776	91	121.294
MP-985586	50	51.7018
MP-28602	37	54.2689
MP-3359	96	95.7983
MP-559092	91	99.2475
MP-10694	89	99.361
MP-952566	34	18.5373
MP-4668	42	84.8077
MP-7938	73	46.1431
MP-10180	66	90.4396
MP-21199	83	47.0752
MP-3726	85	107.996
MP-2988	59	112.191
MP-561894	123	97.1306
MP-4156	115	77.3244
MP-20612	42	56.6483
MP-5637	91	89.7957
MP-12699	51	13.5952
MP-9926	38	61.5512
MP-22152	54	94.7147
MP-33551	159	168.792
MP-5431	41	64.5734
MP-1016850	131	120.891
MP-560663	51	101.797
MP-1013588	98	23.8733
MP-21026	72	90.7774
MP-985585	52	142.281
MP-556004	50	56.2913
MP-1029316	53	97.8503
MP-12029	64	109.358
MP-19276	56	66.2136
MP-19799	44	50.0539
MP-20841	109	107.3
MP-15686	54	97.2151
MP-4236	83	79.1545
MP-4826	129	145.175
MP-19120	68	130.511
MP-997100	93	112.896
MP-14115	126	114.652
MP-1017591	147	124.235
MP-570091	40	84.298
MP-755895	119	65.3564
MP-5962	33	35.954
MP-754363	110	94.8561
MP-1018098	37	31.0375
MP-7339	57	97.6986
MP-7937	76	76.6897
MP-19035	116	127.605
MP-19138	85	126.45
MP-19241	83	117.536
MP-867829	179	172.858
MP-997094	98	86.851
MP-1013544	32	27.938
MP-550433	166	189.87
MP-7921	35	108.479
MP-754826	63	74.4476
MP-6459	93	140.964
MP-862316	165	161.191
MP-19048	56	66.4507
MP-30403	58	37.5552
MP-781625	168	124.287
MP-21413	49	79.4456
MP-28614	156	112.282
MP-7547	31	11.3696
MP-3201	67	106.098
MP-3163	134	111.865
MP-19365	70	61.584
MP-770118	89	115.836
MP-1029338	150	194.905
MP-18965	87	105.157
MP-21445	86	59.6038
MP-753826	62	106.89
MP-863727	154	110.81
mvc-15785	55	44.0047
MP-31756	125	122.659
MP-3597	117	103.743
MP-29352	88	91.4895
MP-864631	175	103.133
MP-21029	59	89.0241
MP-2998	163	127.499
MP-5986	124	136.23
MP-5020	97	147.96
MP-8978	96	77.2722
MP-674478	54	83.4641
MP-1029375	48	131.455
MP-997030	116	57.7568
MP-5773	106	102.391
MP-18878	98	136.044
MP-23102	78	62.4257
MP-12927	106	164.421
MP-1016852	111	127.839
MP-1029309	55	100.707
MP-997034	82	112.435
MP-754375	143	151.531
MP-30818	88	109.659
MP-30820	80	112.532
MP-1437	35	56.2775
MP-867272	88	121.556
MP-4950	34	56.9658
MP-861951	192	104.067
MP-762506	113	144.065
MP-754128	124	98.7547
MP-752398	98	111.48
MP-867927	223	172.768
MP-862682	101	99.1296
MP-546898	46	62.6469
MP-3834	149	68.3039
MP-10584	86	87.5637
MP-19086	79	79.4983
MP-996990	86	95.2387
MP-644497	33	74.5256
MP-3654	46	55.4472
MP-561033	47	103.022
MP-755352	122	81.6552
MP-11734	159	132.893
MP-10293	40	61.636
MP-7899	80	67.1721
MP-4913	125	107.58
MP-20363	98	102.662
MP-25053	170	132.932
MP-864930	193	110.695
MP-620290	84	93.0547
MP-6065	174	133.115
MP-8132	32	67.1069
MP-20227	57	104.044
MP-984876	107	91.5502
MP-4346	159	133.307
MP-3020	167	115.469
MP-4170	211	86.1919
MP-6270	84	87.0922
MP-978862	150	152.708
MP-7251	134	66.9026
MP-1016848	73	132.104
MP-39681	107	101.089
MP-5777	107	135.277
MP-1003637	141	157.844
MP-862312	123	160.216
MP-7939	61	65.4265
MP-4002	58	43.075
MP-676586	46	75.6899
MP-977563	279	102.408
MP-556076	91	103.519
MP-9918	40	27.1549
MP-15988	53	93.8131
MP-997009	73	76.0597
MP-5670	132	167.247
MP-510624	131	142.469
MP-30816	68	106.554
MP-867195	187	132.831
MP-9195	66	56.1302
MP-976943	286	98.2544
MP-973174	48	34.2938
MP-13396	83	84.1124
MP-20265	78	80.3004
MP-14070	92	111.507
MP-1575	55	93.8455
MP-1016999	226	149.929
MP-19420	127	111.428
MP-6613	138	67.5123
MP-978851	117	134.922
MP-7931	45	10.8331
MP-4243	164	124.991
MP-1315	74	83.2186
MP-13032	55	67.9477
MP-2341	65	192.487
MP-975106	68	58.2225
MP-20489	105	86.613
MP-20567	131	109.441
MP-5419	126	107.011
MP-976870	107	164.751
MP-976872	103	165.571
mvc-3988	116	116.947
MP-865963	48	90.4983
MP-754678	166	117.977
MP-5348	109	166.761
MP-3813	56	25.9725
MP-6766	106	136.054
MP-862297	148	145.201
MP-9588	41	39.3357
MP-20098	86	67.7252
MP-861954	178	105.898
MP-4784	147	123.787
MP-28978	33	11.7783
MP-977138	193	99.838
MP-997086	81	88.8353
MP-760403	137	28.4593
MP-1029520	134	140.021
MP-1013546	31	23.4635
MP-4438	144	107.468
MP-12631	176	134.194
MP-35841	61	116.394
MP-997005	100	93.1051
MP-545512	87	99.1617
MP-977561	269	103.169
MP-7603	49	57.0147
MP-37514	115	129.799
MP-998552	159	110.991
MP-10185	70	60.645
MP-10760	59	69.3305
MP-13031	44	56.7681
MP-1018040	31	56.7965
MP-976292	38	106.395
MP-867148	152	98.7981
MP-888	48	7.34339
MP-867744	194	241.714
MP-2879	138	94.2251
MP-759541	93	87.7746
MP-5229	173	138.727
MP-551830	169	142.164
MP-672340	102	84.4719
MP-31208	82	83.7666
MP-18943	78	125.319
MP-18717	195	144.319
MP-4359	101	109.359
MP-8039	126	148.106
MP-5606	61	98.297
MP-468	50	147.33
MP-557233	45	96.3585
MP-437	79	80.9391
MP-9472	65	88.2576
MP-1018783	72	167.397
MP-10615	38	29.9304
MP-11918	132	215.642
MP-997085	139	98.0574
MP-982885	31	53.5001
MP-16349	133	138.281
MP-1017466	193	130.32
MP-6304	144	114.225
MP-11180	36	51.4513
MP-10616	34	27.2332
MP-37657	98	111.295
MP-12723	48	9.18145
MP-3536	180	179.344
MP-548469	59	71.6877
MP-1008500	67	67.101
MP-996979	77	93.8646
MP-1018032	115	48.9475
MP-22390	167	107.27
MP-550008	124	79.8063
MP-981376	100	77.6755
MP-567097	89	121.34
MP-867206	83	82.6558
MP-754322	106	127.005
MP-676	49	98.2787
MP-861901	84	122.11
MP-10181	149	150.481
MP-569396	34	44.5881
MP-540771	70	35.8289
MP-30591	52	96.3566
MP-239	33	30.6403
MP-13915	108	114.262
MP-867251	103	106.475
MP-865912	100	110.104
MP-862730	150	143.443
MP-8300	37	15.9218
MP-13914	152	143.96
MP-862716	63	115.217
MP-4590	162	157.811
MP-1023125	141	175.957
MP-867258	108	109.635
MP-1016823	124	134.784
MP-30363	48	21.0348
MP-754008	80	73.4261
MP-1016821	178	153.286
MP-9166	105	238.089
MP-3349	140	125.72
MP-9321	58	26.9551
MP-754516	65	117.221
MP-7400	37	36.3309
MP-16548	85	95.8567
MP-18924	109	115.734
MP-976334	36	101.327
MP-917	56	101.549
MP-8682	152	162.182
MP-19102	112	125.377
MP-31468	70	118.47
MP-5618	107	136.281
MP-20944	93	87.5204
MP-23085	68	88.7549
MP-27608	183	218.604
MP-12427	151	112.752
MP-16245	60	24.4967
MP-11806	88	86.2138
MP-30738	244	159.44
MP-867253	114	110.487
MP-9844	95	129.022
MP-862658	91	180.398
MP-971706	153	92.4289
MP-2133	130	140.379
MP-1986	127	141.184
MP-1019551	76	91.53
MP-867133	108	90.3273
MP-756095	76	126.066
MP-961698	66	89.2274
MP-31498	50	11.9309
MP-20698	55	105.955
MP-862290	143	146.305
MP-1029573	40	61.8749
MP-558636	145	166.724
MP-569408	47	92.1717
MP-5532	127	122.125
MP-18854	91	124.385
MP-18972	132	123.001
MP-8790	81	97.1289
MP-985439	58	29.2251
MP-11919	91	191.355
MP-773525	146	121.392
MP-12385	134	71.787
MP-4387	146	90.9561
MP-504691	84	146.946
MP-13276	45	31.2561
MP-10614	43	33.5903
MP-5869	118	137.446
MP-552454	180	109.139
MP-12867	113	88.1419
MP-5456	100	116.219
MP-552663	96	120.013
MP-1018089	33	51.2639
MP-5938	111	144.134
MP-3255	111	145.784
mvc-3978	113	120.713
MP-30819	127	108.416
MP-30821	119	111.719
MP-568466	56	49.5819
MP-975359	52	89.7908
MP-568895	48	22.0495
MP-21471	69	105.069
MP-1029312	55	101.384
MP-4019	172	118.838
MP-31209	64	8.79929
MP-9179	60	30.84
MP-554678	126	125.435
MP-867194	48	39.1534
MP-20674	115	107.668
MP-571264	42	5.98819
MP-570097	42	59.4029
MP-864784	156	101.155
MP-7486	61	52.441
MP-1029378	115	123.244
MP-1016845	232	74.7681
MP-1016883	228	75.8097
MP-1017000	197	76.4366
MP-28150	100	93.087
MP-9307	54	78.9324
MP-1029750	62	74.4297
MP-9564	50	39.5741
MP-7466	81	145.441
MP-867902	159	158.995
MP-557686	72	94.2492
MP-1029741	68	76.0848
MP-8456	78	33.4909
MP-1727	55	14.0956
MP-3376	137	83.8804
MP-30477	33	20.0315
MP-11512	135	111.428
MP-30817	104	107.46
MP-4651	169	114.854
MP-997010	94	101.057
MP-9490	40	46.5102
MP-13900	109	106.682
MP-981103	77	68.2678
MP-13322	174	147.312
MP-12630	63	130.05
MP-545788	60	73.946
MP-19832	59	54.2273
MP-5193	70	41.2861
MP-31168	49	95.5797
MP-7572	74	149.775
MP-3348	162	116.557
MP-982667	130	111.334
MP-973979	117	112.132
MP-3927	65	29.5526
MP-3315	166	126.718
mvc-8365	88	140.536
MP-862657	116	113.408
MP-861667	163	102.229
MP-8280	45	38.4821
MP-10677	79	33.5483
MP-2611	36	11.248
MP-282	109	126.562
MP-246	104	112.077
MP-7781	70	51.255
MP-864972	88	86.9569
MP-12532	41	54.0055
MP-755441	170	93.0568
MP-756088	152	93.9841
MP-998414	88	85.2287
MP-9075	86	54.6483
MP-1229	83	102.279
MP-13119	94	96.6058
MP-35143	49	43.579
MP-1029294	85	102.32
MP-8605	70	27.1835
mvc-13158	167	123.833
MP-755287	103	84.9025
MP-5787	97	130.375
MP-9743	67	33.0191
MP-9453	74	92.9583
MP-5853	159	166.165
MP-754701	138	124.491
MP-7204	69	89.7298
MP-7604	109	147.619
MP-862335	163	146.245
MP-27175	120	104.375
MP-3378	157	93.0914
MP-4673	155	92.3998
MP-9562	54	58.9206
MP-23054	65	87.014
MP-1029655	57	66.5878
MP-1020059	126	139.497
MP-603930	107	155.108
MP-1003322	111	83.3926
MP-865867	129	71.4797
MP-1029531	59	72.8955
MP-10092	40	89.9377
MP-569628	53	25.6075
MP-761524	147	181.386
MP-3988	95	137.9
MP-864997	138	145.317
MP-7374	60	93.7234
MP-14398	102	138.675
MP-12444	77	83.1665
MP-1021672	77	108.496
MP-989586	125	88.1973
MP-29633	121	109.039
MP-1025349	138	80.4776
MP-1020622	149	92.3563
MP-5076	145	84.8055
MP-7079	138	125.589
MP-556536	47	68.9127
MP-21236	80	38.5605
MP-19340	123	117.765
MP-865933	295	158.025
MP-8458	69	34.0578
MP-867252	86	123.581
MP-5794	169	159.454
MP-7589	109	145.693
MP-861882	172	146.669
MP-1029640	48	55.6192
MP-335	42	5.44693
MP-8606	62	26.3983
MP-37473	136	120.241
MP-22936	53	74.1338
MP-23137	115	63.6929
MP-756297	136	123.031
mvc-7194	105	100.515
MP-10667	59	30.2506
MP-1008776	49	130.734
MP-1143	232	194.763
MP-1938	231	190.169
MP-755483	214	177.669
MP-23080	191	104.328
MP-7048	187	180.598
MP-755066	183	163.357
MP-754531	119	173.748
MP-14105	100	114.45
MP-754401	97	172.383
MP-1029719	57	85.8665
MP-9744	60	31.2354
MP-1022724	204	323.913
MP-1009655	200	267.713
MP-16321	67	38.8166
MP-864614	72	90.3255
MP-864601	67	92.18
MP-6954	46	27.0826
MP-1698	48	8.79526
MP-22961	32	24.5685
MP-989513	108	105.169
MP-23033	57	41.2029
MP-4391	201	194.514
MP-12557	58	33.9667
MP-19246	73	59.3425
MP-4571	149	97.9011
MP-5427	119	148.101
MP-862565	34	46.3695
MP-18963	51	60.562
MP-864940	119	97.9543
MP-1172	115	99.5521
MP-5639	186	181.827
MP-675464	132	100.371
MP-8697	167	156.542
MP-866818	44	58.9461
MP-9158	96	109.215
MP-996987	86	119.76
MP-13109	169	91.9255
MP-25417	135	145.002
MP-972021	73	71.8535
MP-981367	95.41	68.1062
MP-755144	56	121.65
MP-560902	87	37.7748
MP-558059	63	58.3817
MP-764949	54	114.036
MP-754157	184	153.675
mvc-3525	55	69.2898
MP-8432	78	42.0477
MP-673624	87	80.2158
MP-10550	94	121.915
MP-2284	36	78.1927
MP-27677	48	105.817
MP-979294	112	78.4653
MP-4321	112	156.422
MP-9566	39	30.888
MP-4120	67	36.7939
MP-4124	74	185.719
MP-1007778	67	90.5517
MP-3771	164	149.306
MP-1019541	83	91.6931
MP-9325	55	79.0602
MP-23056	43	40.3524
MP-22979	163	94.7986
MP-886	156	129.887
MP-8002	118	103.199
MP-971733	91	100.672
MP-7112	60	96.8723
MP-1018097	74	79.9094
MP-21309	78	83.5205
MP-862318	102	124.001
mvc-15350	109	111.625
MP-571353	37	5.92127
MP-571216	46	13.716
MP-16254	57	36.0468
MP-27226	100	161.977
MP-8098	170	140.248
MP-977380	45	87.6251
MP-982666	132	109.339
MP-9565	39	31.2652
MP-768305	123	82.6485
MP-9898	53	31.7476
MP-7359	45	25.2516
MP-27863	55	128.567
MP-22323	153	66.1779
MP-27719	185	183.639
MP-5795	102	129.911
MP-9567	36	30.4947
MP-9568	35	67.2818
MP-864969	107	97.7549
MP-9324	38	63.3371
MP-7263	59	92.3412
MP-18903	107	74.2497
MP-5924	193	194.896
mvc-5884	82	154.978
MP-753315	156	129.985
MP-1029610	80	104.364
MP-538	31	9.72485
MP-770618	157	179.006
MP-8278	51	43.446
MP-1029943	80	103.849
MP-754812	132	163.767
MP-7191	61	85.1925
MP-1016833	143	90.0741
MP-22346	75	30.159
MP-4009	40	44.9262
MP-557938	75	97.535
MP-4280	158	159.781
MP-11019	158	159.745
MP-2605	105	111.074
MP-984729	77	79.335
MP-1029659	77	102.083
MP-560620	80	126.798
MP-10749	50	27.958
MP-3442	174	110.588
MP-638765	89	144.393
MP-754553	133	70.7606
MP-999485	132	147.152
MP-971911	129	147.689
MP-614777	55	76.7991
MP-561428	48	126.154
MP-28553	37	48.7689
MP-3759	166	168.678
MP-1009695	121	93.7113
MP-549158	128	137.002
MP-20930	127	136.083
MP-13108	165	80.4629
MP-3721	162	87.5959
MP-550908	158	96.4093
MP-1029368	132	140.959
MP-753619	75	74.2394
MP-864978	73	81.432
MP-3924	161	123.322
MP-9306	67	93.6835
MP-1029791	120	120.909
MP-997031	139	211.508
MP-422	80	119.54
mvc-916	103	103.17
MP-2472	87	86.0855
MP-755253	162	73.4329
MP-33588	73	90.3528
MP-21164	68	36.4999
MP-3677	173	162.032
MP-989530	101	109.951
MP-609151	124	137.303
MP-8843	68	39.7508
MP-20049	82	110.37
MP-1029532	88	113.425
MP-12906	52	73.1119
MP-8818	82	111.555
MP-19060	68	66.738
MP-557533	79	44.2765
MP-754624	193	191.654
MP-755175	192	192.03
MP-768572	67	140.437
MP-10289	165	208.006
MP-7798	147	145.771
MP-11947	69	94.6022
MP-20329	113	109.563
MP-22660	113	110.096
MP-864922	99	87.7714
MP-15803	52	50.092
MP-19247	148	124.733
MP-5910	57	29.6285
MP-36111	55	38.1841
MP-776150	135	116.868
MP-861625	63	94.4302
MP-22151	65	34.6844
MP-11700	45	26.1564
MP-8306	37	63.9299
MP-775909	198	115.766
MP-28339	101	41.462
MP-9578	35	4.05722
MP-7891	54	40.1491
MP-18875	137	133.363
MP-1569	201	242.122
MP-1541	49	96.5491
MP-553991	158	127.059
MP-1016846	239	95.9295
mvc-11693	230	98.2251
MP-1018639	178	90.6199
MP-19845	171	89.1645
MP-20459	81	84.723
MP-29175	59	56.7173
MP-20337	122	77.8376
MP-1001019	57	58.8569
MP-1029408	123	128.172
MP-1220	138	62.8756
MP-1016872	174	90.4608
MP-556242	134	96.4624
MP-977182	113	77.9694
MP-11818	40	29.2933
MP-760539	117	136.172
MP-4864	41	18.4113
mvc-5863	163	123.815
MP-11917	185	289.214
MP-865150	87	78.2315
MP-978987	59	31.6712
MP-754515	33	27.3101
MP-22284	62	27.2555
MP-1934	42	104.865
MP-9843	53	33.0969
MP-736	40	106.931
MP-560338	42	119.466
MP-8487	84	31.3302
MP-20001	70	29.2925
MP-31147	44	31.4311
MP-9125	116	111.081
MP-555166	36	34.9104
MP-1029799	73	78.5004
MP-559435	95	126.878
MP-29088	50	64.3629
MP-8110	210	204.4
MP-1016900	161	90.6945
MP-568424	67	34.0741
MP-962078	45	26.5002
MP-12693	74	70.4083
MP-1029258	121	130.156
MP-18962	98	74.7654
MP-2910	46	99.3225
MP-16755	31	81.4472
MP-29754	54	73.9171
MP-30780	36	12.024
MP-30040	34	18.0814
mvc-15272	77	111.838
MP-546973	144	78.8027
MP-18740	87	90.7054
MP-756597	99	61.9415
MP-9556	51	33.6056
MP-569114	31	29.5453
MP-971914	67	40.3078
MP-8276	63	41.4323
MP-8277	54	31.9253
MP-7876	43	35.4322
MP-13311	49	33.2649
MP-7377	31	17.852
MP-1342	68	66.4096
MP-568469	91	95.6428
MP-4930	186	159.922
MP-1008786	54	53.3159
MP-1039	35	43.4721
MP-13033	33	43.6012
MP-8279	51	30.76
MP-861738	36	12.1956
MP-862329	40	24.858
MP-9569	67	61.328
MP-4861	67	53.8312
MP-978986	62	50.0949
MP-8298	67	24.1674
MP-568402	90	52.9114
MP-10671	41	21.4402
MP-5380	57	33.8887
MP-9907	34	29.2308
MP-8299	51	23.1971
MP-16263	54	33.5793
MP-7027	147	148.16
MP-7427	52	42.3139
MP-8789	53	31.5955
MP-1029633	99	97.2346
MP-13272	45	31.779
MP-4316	69	63.1003
MP-20533	54	31.7861
MP-755293	37	18.8732
MP-28793	92	129.29
MP-29455	159	151.961
MP-14549	178	178.71
MP-704645	153	157.331
MP-1692	151	159.043
MP-975443	122	105.524
MP-361	111	125.631
MP-22535	167	76.2701
MP-1016825	161	81.8524
MP-1016819	159	81.5577
MP-1017446	126	80.0731
MP-1219	36	29.52
MP-866279	76	75.41
MP-9768	55	34.7643
MP-864598	46	79.6799
MP-1029878	95	104.564
MP-568920	99	45.6381
MP-779517	136	78.2685
MP-861662	120	79.6136
MP-1019279	46	25.5315
MP-558852	104	117.972
MP-556911	98	45.1222
MP-557403	72	65.5494
MP-1330	255	205.336
MP-13178	209	180.719
MP-1700	195	172.05
MP-661	195	171.488
MP-7801	119	111.581
MP-546125	146	128.565
MP-861935	145	83.1181
MP-13660	45	23.4311
MP-7426	56	53.661
MP-19442	160	32.9293
MP-761563	148	65.3423
MP-19006	143	145.011
MP-976446	140	110.804
MP-776651	132.59	87.8323
MP-999539	87	125.425
MP-37214	84	94.0647
MP-1016932	76	110.483
MP-1016854	62	103.159
MP-989635	109	119.559
MP-10669	33	20.492
MP-31301	62	52.887
MP-864932	91	88.3381
MP-864933	89	91.2878
MP-10086	106	81.1284
MP-754165	179	149.673
MP-12923	97	44.5444
MP-7964	204	149.495
MP-4744	83	64.7797
MP-672254	58	24.9879
MP-865002	99	72.6737
MP-753708	136	130.968
MP-7365	96	54.543
MP-570198	49	46.3488
MP-10670	48	22.7871
MP-9247	60	53.8324
MP-7364	94	57.4984
MP-1029458	152	152.93
MP-510657	117	149.866
MP-9570	57	33.011
MP-567456	44	30.1884
MP-2637	86	60.0812
MP-37879	51	31.3834
MP-9127	85	93.9525
MP-29973	41	73.614
MP-620571	61	28.8611
MP-7376	37	18.7038
MP-569298	85	67.8022
MP-6962	66	46.869
MP-8237	57	47.1557
MP-28232	164	146.572
MP-7473	104	168.905
MP-1029737	88	95.2494
MP-4370	81	53.8619
MP-8468	77	45.0539
mvc-16021	82	79.4324
MP-20497	60	32.6159
MP-21024	51	31.5276
MP-1029580	73	74.0085
MP-29210	34	84.5469
MP-568280	65	64.5134
MP-4549	101	107.469
MP-31148	35	24.1812
MP-1003485	109	153.637
MP-6961	70	43.9207
MP-22716	82	119.348
MP-3104	102	89.8395
MP-13312	50	42.854
MP-768358	154	122.522
MP-30433	60	25.1343
MP-13513	71	52.712
MP-4478	84	42.734
MP-11269	55	24.8129
MP-4662	106	117.854
MP-634381	117	106.724
MP-867293	169	198.183
mvc-11697	149	165.063
MP-2360	47	14.2489
MP-29241	43	44.502
MP-8670	86	95.6121
MP-1008556	184	162.947
MP-9716	185	172.192
MP-570689	73	29.5322
MP-7068	44	22.4209
MP-1265	151	175.815
MP-31153	91	36.8533
mvc-13900	131	136.258
MP-14209	55	17.0648
MP-1013548	56	43.7736
MP-571350	73	50.4879
MP-8983	102	52.9834
MP-182	56	32.6556
MP-9029	87	93.0579
MP-11021	165	128.435
MP-19124	143	106.1
MP-4661	142	129.612
MP-977140	124	79.8076
MP-1029442	125	129.643
MP-30315	81	134.185
MP-864976	100	92.0044
MP-3107	151	149.091
MP-8281	44	35.0796
MP-1782	81	72.6718
MP-13313	41	35.9996
MP-15643	41	14.5566
MP-30805	56	30.4315
MP-675078	44	75.959
MP-4064	114	114.405
MP-15704	231	225.801
MP-7913	207	225.388
MP-1328	126	47.7866
MP-1349	118	45.4427
MP-761716	153	69.473
MP-570771	38	18.3416
MP-10873	114	41.6436
MP-1019508	178	158.832
MP-1345	49	47.5602
MP-2646	42	31.5514
MP-1029660	87	91.0352
MP-31152	83	36.9344
MP-5827	175	96.5519
MP-14763	88	97.1882
MP-5046	38	234.257
MP-19133	127	108.555
MP-27927	173	147.75
MP-761293	157	68.7767
MP-1019550	191	199.816
MP-30437	68	30.9954
MP-7770	54	46.7528
MP-842	132	49.0503
MP-571262	123	52.2784
MP-9382	150	104.309
MP-31294	60	31.3638
MP-867822	50	35.9641
MP-21027	67	36.6157
MP-754403	175	115.798
MP-754741	114	117.084
MP-6963	63	40.3603
MP-8579	50	41.337
MP-635713	70	117.24
MP-35785	62	57.665
MP-30648	42	80.3042
MP-10219	124	104.983
MP-9571	58	47.4206
MP-1029374	146	105.79
MP-1029457	123	131.02
mvc-4299	131	76.7562
MP-830	177	154.435
MP-804	172	153.937
MP-2450	38	9.32794
MP-505517	188	111.12
MP-15641	47	28.7703
MP-22205	106	106.271
MP-996964	141	53.5704
MP-996965	91	31.2757
MP-11872	76	123.336
MP-555934	94	117.542
MP-1029396	116	104.03
MP-8842	68	42.3343
mvc-15448	175	169.464
MP-1029267	163	117.731
MP-11879	56	28.8013
MP-3933	153	155.184
MP-2699	63	37.87
MP-4255	66	82.732
MP-1795	95	92.7622
MP-1416	51	88.2928
MP-761415	171	116.251
MP-30356	42	21.2412
MP-1029730	89	92.1389
MP-1016931	178	106.836
MP-753802	141	134.639
MP-3642	143	149.466
MP-4636	142	149.433
MP-341	47	75.0119
MP-16506	40	63.0504
MP-29396	55	85.8082
MP-29771	82	93.7968
MP-2874	153	137.826
MP-19142	99	132.718
MP-1029262	153	151.206
MP-5594	161	147.162
MP-3207	72	63.4274
MP-28376	37	85.5979
MP-318	226	48.3866
MP-1558	80	44.5451
MP-8608	57	80.7556
MP-10953	69	68.137
MP-8982	63	44.1124
MP-9517	123	117.31
MP-1019280	133	23.3644
MP-7361	78	66.9938
MP-510625	164	162.226
MP-2657	214	175.421
MP-755769	160	113.044
MP-747	103	41.9577
MP-568430	95	44.0465
MP-21124	53	26.4808
MP-973185	134	119.517
MP-11022	127	119.478
MP-10322	107	92.543
MP-7771	46	35.402
MP-14142	174	128.107
MP-975909	95	81.8327
MP-7889	127	75.373
MP-18850	141	116.882
MP-1029702	162	174.875
mvc-5892	76	123.63
MP-1021311	33	10.1645
MP-408	50	61.4477
MP-755219	109	83.2136
MP-570436	163	52.234
MP-833	94	48.5241
MP-3323	153	74.1776
MP-9473	75	77.2548
MP-31160	47	22.4888
MP-775935	134	117.342
MP-568293	72	82.884
MP-7877	81	57.9106
MP-22739	56	89.8755
MP-496	58	38.5754
MP-13512	77	56.753
MP-13270	50	29.0761
MP-5652	141	125.386
MP-7067	50	35.4445
MP-19418	99	141.361
MP-864902	131	91.373
MP-675172	220	153.051
MP-510311	31	21.9596
MP-3637	132	106.949
MP-569834	77	123.674
MP-570290	34	38.3508
MP-30528	34	37.5027
MP-656887	147	182.215
mvc-6477	82	171.506
MP-7006	173	81.3631
MP-30598	48	38.157
MP-20563	69	68.262
mvc-11732	170	165.421
MP-1019380	216	199.277
MP-754084	43	137.047
MP-4259	98	67.8534
MP-568172	68	81.9244
MP-760432	108	135.123
MP-13641	153	113.577
MP-10697	85	72.1148
MP-7363	55	52.2366
MP-761285	141	137.349
MP-12277	61	64.3917
MP-11736	226	135.507
MP-9595	162	119.708
MP-7601	164	117.729
MP-13920	44	40.0357
MP-33708	162	152.044
MP-5615	53	35.7588
MP-8042	205	126.131
MP-19991	48	26.6524
MP-755544	105	65.5285
MP-3792	191	144.02
MP-3241	71	59.2958
mvc-11548	224	149.092
MP-9383	156	107.907
MP-20452	32	4.21566
MP-2775	54	5.73247
MP-8372	64	38.571
MP-1687	71	41.1642
MP-5292	104	71.0547
MP-549490	145	110.573
MP-571039	63	38.6789
MP-33880	34	30.3374
MP-16261	97	73.7542
MP-568695	42	12.7661
MP-865185	76	97.7285
MP-1367	53	63.6677
MP-754978	84	123.777
mvc-11229	224	151.618
MP-1017514	214	249.135
MP-15701	176	164.144
MP-850878	110	131.204
MP-10437	54	70.8069
MP-4200	157	151.042
MP-18946	188	176.74
MP-2604	38	43.9802
MP-1029359	171	121.963
MP-770107	159	159.204
MP-505110	154	160.486
MP-510281	154	151.712
MP-756214	192	162.211
MP-567510	33	18.0396
MP-10872	139	41.5627
MP-22914	48	84.7153
MP-1023129	40	44.6065
MP-998147	39	44.3434
MP-568113	81	74.2923
MP-567240	35	40.997
MP-18750	158	152.5
MP-542112	209	76.8035
MP-20233	73	31.1
MP-4441	79	63.4173
MP-18949	94	139.246
MP-5549	67	58.5011
MP-546279	34	88.584
MP-2949	90	67.9212
mvc-14934	133	105.424
MP-10698	77	73.3036
MP-978853	114	71.5839
MP-19787	81	57.3673
MP-763353	137	121.197
mvc-11198	186	150.462
MP-13910	51	45.7539
MP-755313	176	137.386
MP-761872	32	53.2748
MP-754126	156	137.982
MP-2343	41	50.1784
MP-510589	126	126.514
MP-6972	134	131.18
MP-2918	117	131.288
MP-33009	176	173.344
MP-18759	130	129.726
mvc-11730	206	148.615
MP-761556	176	196.574
MP-30312	101	35.4387
MP-11959	67	35.3406
MP-32686	88	179.902
MP-19128	130	148.785
mvc-14149	87	186.456
MP-1029422	139	118.074
MP-31059	47	45.6511
MP-4820	207	138.918
MP-22717	60	37.0654
MP-972066	241	184.742
MP-30483	33	14.0808
MP-1019743	207	184.408
MP-1001571	136	102.11
MP-754364	149	119.819
mvc-10883	267	153.472
MP-754779	53	38.283
MP-13334	167	115.746
MP-14628	147	113.077
MP-19005	142	109.994
MP-13208	73	72.8437
MP-6931	59	38.462
MP-3385	105	63.6141
MP-19299	190	183.772
MP-4471	209	152.692
MP-753657	188	192.292
MP-571420	100	84.5331
MP-8236	62	56.4433
MP-4484	94	87.7918
MP-4109	82	75.7092
MP-752415	140	110.213
MP-752467	103	108.467
MP-761315	152	157.339
MP-754759	142	105.869
MP-864762	40	83.0784
MP-1029536	151	135.999
MP-2858	188	125.527
MP-510086	37	57.6697
MP-7431	42	37.1539
MP-766454	168	175.618
MP-30364	80	61.0143
mvc-13997	190	154.678
MP-7882	47	38.0356
MP-864920	117	78.0597
MP-36884	129	116.58
MP-864772	73	76.779
MP-7704	63	39.6284
MP-8285	166	141.768
MP-978267	88	95.6415
MP-849388	174	148.841
MP-7422	87	94.1886
MP-6847	75	108.364
MP-4192	60	46.0177
MP-11958	61	33.2138
mvc-15521	167	84.3159
MP-7429	44	37.6579
MP-4276	112	90.5987
MP-19306	176	154.649
MP-18905	147	110.104
MP-715262	137	63.8679
MP-3098	188	240.834
MP-3748	165	241.841
MP-2696	65	81.4182
MP-18766	199	175.259
MP-11649	58	48.1342
MP-18732	180	122.171
MP-13456	70	82.4656
MP-554405	69	82.3875
MP-555763	69	82.4695
MP-560588	69	82.3978
MP-10281	69	82.4156
MP-10695	68	82.5917
MP-9946	70	82.4617
MP-561258	70	82.4736
MP-555280	69	82.5588
MP-983123	110	80.0817
MP-567771	153	157.83
MP-30765	220	139.339
MP-20805	65	47.5946
MP-14112	48	102.689
MP-13868	41	92.0061
MP-13983	39	59.4254
MP-13679	37	101.787
MP-16259	88	78.6769
MP-4355	185	129.558
MP-9379	36	26.3082
MP-11023	141	123.189
MP-19082	162	122.226
mvc-14629	97	153.522
MP-505515	62	47.8357
MP-15703	316	323.749
MP-2968	35	37.4423
MP-997012	175	144.651
MP-1047	72	83.8153
MP-2686	37	74.3167
MP-571339	58	76.0481
MP-33997	185	117.263
MP-27888	199	123.405
MP-34139	153	156.309
MP-675755	105	148.864
MP-11957	78	35.3868
MP-9631	156	189.536
MP-8583	90	85.9483
MP-1009836	249	193.456
MP-1016108	155	147.012
MP-7432	37	23.4801
MP-5473	50	16.2311
MP-13117	206	170.695
MP-1008922	205	192.143
MP-772099	127	110.657
MP-754010	111	106.66
MP-19424	178	121.077
MP-5671	86	107.277
MP-4150	36	41.1063
MP-510456	32	106.682
MP-19097	180	180.541
MP-981379	54	76.3169
MP-1029334	132	114.997
MP-38194	142	110.98
MP-29826	87	171.294
MP-8275	149	124.636
MP-765508	113	135.171
MP-998554	32	36.9538
MP-998201	32	36.1632
MP-977438	80	96.0664
MP-458	216	179.916
MP-34688	190	156.26
MP-390	188	153.176
MP-9173	101	174.541
MP-755089	152	128.771
MP-30251	127	109.947
MP-1190	58	68.927
MP-380	56	68.719
MP-9577	51	24.1105
MP-865152	123	102.707
MP-754455	146	134.477
MP-3299	100	108.8
MP-18922	139	143.698
MP-12725	190	86.8097
MP-977408	177	80.7152
MP-1029469	133	127.76
MP-570832	163	75.0665
MP-19094	234	161.661
MP-22418	94	49.2511
MP-7430	39	23.7023
MP-994	100	64.9736
MP-4488	83	91.5091
MP-978265	69	91.0518
MP-19417	169	118.427
MP-1008557	259	234.694
MP-1684	114	94.97
MP-38843	174	101.436
MP-15053	156	124.131
MP-3210	105	130.828
MP-753712	53	64.2293
MP-933	75	59.1062
MP-603719	244	204.615
MP-545974	121	200.031
MP-971712	49	70.7743
MP-793	41	4.6346
MP-675902	62	67.4025
MP-8150	36	23.0575
MP-754246	44	134.096
MP-3862	58	47.0377
MP-28895	88	78.9189
MP-11169	107	84.9986
MP-20479	47	32.5889
MP-551918	131	115.605
MP-19331	176	148.339
MP-1016853	159	103.289
MP-2979	163	155.163
MP-1029779	150	155.157
MP-5597	106	108.382
MP-780260	51	147.05
MP-13149	50	34.1173
MP-864954	247	257.98
MP-862750	58	41.2587
MP-554278	181	147.02
MP-1444	38	19.8488
MP-775296	168	162.182
MP-11282	218	131.841
MP-996975	113	161.05
MP-4883	94	107.974
MP-3698	56	35.6642
MP-8074	225	83.3999
MP-861873	221	82.669
MP-1001011	188	115.302
MP-18814	104	154.581
MP-865444	91	84.2431
MP-865793	85	86.0821
MP-553961	169	127.197
MP-16266	59	36.4923
MP-16260	84	58.6792
MP-777479	44	151.986
MP-866165	110	85.0755
MP-568961	79	84.9382
MP-571203	73	68.6242
MP-1029834	158	141.121
MP-504580	143	148.156
MP-18816	181	157.844
MP-4842	84	88.2083
MP-996996	162	132.138
MP-1017534	51	59.9647
MP-1260	109	74.6054
MP-5387	136	111.08
MP-4824	44	44.8663
MP-569450	202	291.358
MP-15702	259	240.327
mvc-13995	168	133.906
MP-545756	72	173.951
MP-717	202	336.014
MP-306	43	327.655
mvc-15989	176	116.024
MP-7879	48	49.2799
MP-2706	56	89.8401
MP-560023	33	55.27
MP-1007823	206	222.41
MP-811	151	72.8795
MP-19857	85	99.2898
MP-15608	69	71.6252
MP-1017467	50.94	106.253
MP-752496	160	146.283
MP-23227	44	59.936
MP-32880	48	70.715
MP-22913	43	71.0365
MP-19177	180	194.13
MP-8208	189	133.959
MP-20724	35	48.0828
MP-13916	51	20.7224
MP-862	63	42.2551
MP-2700	63	37.8708
MP-313	118	240.806
MP-20725	122	104.341
MP-7907	38	62.3577
MP-861616	99	87.2868
MP-865795	88	87.4108
MP-672	53	61.3056
MP-2469	53	61.4635
MP-650	146	69.4047
MP-676861	204	158.154
MP-5928	39	69.7421
MP-3042	39	83.8302
mvc-13691	183	129.509
MP-862887	97	87.8845
MP-753059	64	151.31
MP-776083	45	107.339
MP-755552	68	38.0659
MP-33363	57	37.4549
MP-556927	36	79.3755
MP-1016873	136	81.3075
MP-558781	178	129.602
MP-7880	60	53.8993
MP-22412	44	56.0757
MP-865504	84	37.1483
MP-19326	108	184.082
MP-27660	43	78.2229
MP-6980	84	90.714
MP-1018157	205	175.911
MP-1014373	102	165.302
MP-760396	218	148.015
MP-4343	54	70.9822
MP-1022583	31	4.52496
MP-1029349	71	60.6939
MP-30365	148	142.144
MP-1025373	38	82.5168
MP-9755	233	132.256
MP-30472	51	36.4556
MP-989399	41	42.9325
MP-3519	130	84.2672
MP-865730	135	92.4541
MP-9721	47	49.0992
mvc-14558	112	123.34
MP-637614	54	65.9393
MP-5498	60	95.0885
MP-8231	168	102.827
MP-2606	100	72.09
MP-997098	161	144.397
MP-756361	122	76.2632
MP-2807	98	82.3122
MP-1009746	42	61.8009
MP-865044	166	96.0321
MP-865043	109	90.0739
MP-866069	128	96.9332
MP-755759	217	129.678
MP-556605	191	125.909
MP-1591	160	93.3896
MP-3807	63	66.9999
MP-3159	33	57.1724
MP-1055	59	62.6745
MP-2691	45	52.652
MP-1070	44	52.5341
MP-989592	77	34.3424
MP-19824	78	79.7103
MP-9573	52	51.9775
MP-5486	93	91.4274
MP-756134	144	91.1086
MP-5798	165	162.451
MP-760401	189	117.662
MP-866024	153	172.744
MP-771199	148	150.564
MP-2052	84	73.6533
MP-15607	154	184.09
MP-20940	150	101.456
MP-2647	105	76.4886
MP-5839	106	155.379
MP-19376	150	119.908
MP-865123	132	102.268
MP-996971	172	163.868
MP-19413	209	156.883
MP-8085	57	70.447
MP-21096	52	71.9289
MP-1565	235	135.563
MP-2574	175	127.819
MP-754588	128	92.6305
MP-5166	88	58.1845
MP-770690	127	98.6224
MP-18775	138	143.686
MP-9615	68	53.0303
MP-16613	175	189.807
MP-13061	144	112.492
[truncated: 4,193 more rows]

## Sheet: Figure 3c
ID	BF (GPa)	BLi (GPa)	BF (GPa)	MARE	MAE
MP-558694	38	7.11845	50	0.441026	25.4613
MP-13649	35	11.3617	100	0.361051	34.7497
MP-1025265	37	17.4993	150	0.376117	55.9078
MP-1017555	126	6.74125	200	0.435451	84.8754
MP-561480	74	7.37246	250	0.489881	115.505
MP-570891	47	4.96637	300	0.501171	143.563
MP-561317	41	7.25678	350	0.466853	154.84
MP-864745	41	31.8788	400	0.359078	133.628
MP-15157	42	20.6314
MP-6968	33	22.5716
MP-557958	57	21.7442
MP-989568	105	22.7513
MP-864765	45	32.2417
MP-1025286	50	7.25678
MP-753098	63	87.1079
MP-556320	80	32.4669
MP-984356	55	54.6936
MP-758302	64	4.96637
MP-759877	53	26.1198
MP-8401	64	47.7584
MP-568544	35	26.916
MP-984745	93.74	67.4642
MP-14069	93	65.3375
MP-1025177	37	18.9729
MP-23302	31	4.96637
MP-997024	33	16.8689
MP-1153	40	4.96637
MP-19219	63	33.7726
MP-2286	34	4.96637
MP-7104	117	36.0946
MP-505825	44	31.9148
MP-9583	44	7.79898
MP-505824	36	31.8674
MP-21521	35	26.4442
MP-1008866	59	7.69207
MP-13725	70	50.2665
MP-8861	40	26.6476
MP-6654	32	46.5533
MP-760408	100	80.17
MP-553310	33	34.6346
MP-5309	32	16.5296
MP-767525	31	4.96637
MP-556353	41	24.7157
MP-554601	64	54.1506
MP-560936	36	31.6688
MP-1040472	186	77.3101
MP-972985	100	56.5316
MP-975405	51	23.8584
MP-974842	158	57.1722
MP-690542	70	51.1129
MP-850916	90	40.6934
MP-5461	40	27.741
MP-570538	35	132.814
MP-975138	175	75.2945
MP-975255	161	54.5963
MP-8402	65	51.3637
MP-975236	66	55.1848
MP-5699	44	36.5378
MP-556424	65	66.8507
MP-975284	100	57.5699
MP-15999	38	8.92301
MP-975364	113	53.7781
MP-865879	55	10.5138
MP-975292	159	76.0674
MP-556546	47	7.79898
MP-975373	64	50.5364
MP-3054	63	69.7735
MP-975190	104	82.3823
MP-975206	89	79.071
MP-1020019	90	69.9397
MP-19308	115	8.65594
MP-31212	47	31.5753
MP-1125	31	6.12615
MP-2251	52	7.69207
MP-7472	37	18.1414
MP-3416	51	47.0184
MP-935811	183	66.7037
MP-5012	76	77.2365
MP-8871	47	31.3194
MP-8415	52	44.888
MP-975346	83	72.6849
MP-867229	47	12.9707
MP-27418	51	23.7446
MP-3614	188	67.5952
MP-5246	111	64.8207
MP-7575	116	8.65594
MP-865577	37	11.3484
MP-755298	73	30.4075
MP-5479	58	119.195
MP-5259	42	109.003
MP-9839	51	52.0123
MP-755018	107	65.0677
MP-8001	147	101.18
MP-3553	32	15.4964
MP-560242	60	63.7798
MP-777463	50	62.0276
MP-974061	176	120.106
MP-975208	163	66.1991
MP-1029347	83	25.2368
MP-1040467	174	93.5578
MP-975425	53	102.689
MP-973267	112	96.1513
MP-973471	143	95.0802
MP-7375	103	63.6458
MP-27865	31	31.9397
MP-19279	105	9.09375
MP-7219	35	23.2862
MP-7435	38	18.2383
MP-8175	89	7.69207
MP-25372	124	72.2425
MP-867700	40	16.3977
MP-3427	94	75.752
MP-36086	126	51.1769
MP-2955	70	58.9984
MP-975216	175	92.2431
MP-754352	50	17.7853
MP-849459	104	45.5751
MP-4630	108	52.2681
MP-4342	129	63.8197
MP-34579	41	40.313
MP-2672	32	7.95471
MP-975427	72	81.2952
MP-25587	108	60.2295
MP-8176	115	7.69207
MP-4770	43	71.9551
MP-11737	80	45.4744
MP-35417	126	51.1997
MP-2426	61	10.5138
MP-997084	31	21.3902
MP-6870	67	152.614
MP-989541	44	7.95471
MP-865582	52	12.5733
MP-3527	51	13.0347
MP-10408	31	42.3055
MP-10687	37	8.65594
MP-975608	55	12.8336
MP-2340	49	8.20234
MP-2352	46	8.65594
MP-774736	44	25.8555
MP-752881	47	23.2302
MP-676512	50	53.8718
MP-7928	38	20.8396
MP-755378	95	68.685
MP-1960	78	8.65594
MP-18852	50	44.3034
MP-760376	60	74.4443
MP-757	35	7.69207
MP-18803	52	43.6186
MP-1009223	43	4.96637
MP-29149	37	8.65594
MP-983578	59	62.8692
MP-865863	50	12.8336
MP-7929	34	19.9655
MP-4711	92	43.0629
MP-19252	31	27.731
MP-19149	101	62.1822
MP-19183	94	41.9224
MP-7436	32	16.5139
MP-22313	73	35.7842
MP-753798	44	33.8927
MP-3982	46	45.1651
MP-977418	80	26.075
MP-997041	63	56.3044
MP-682	48	4.96637
MP-984357	106	7.69207
MP-6179	35	75.0458
MP-1002574	63	47.4399
MP-34293	46	41.8059
MP-4514	103	65.8849
MP-996961	72	23.2503
MP-555359	60	80.2513
MP-758052	76	84.4238
MP-753257	32	76.6671
MP-1029395	86	73.5567
MP-754912	105	59.8376
MP-7080	101	20.4771
MP-28254	200	74.8354
MP-557142	38	8.65594
MP-12580	37	12.5733
MP-862664	89	58.5575
MP-7467	39	41.431
MP-36864	133	75.1265
MP-540584	57	31.702
MP-7911	31	30.9175
MP-25317	80	47.2017
MP-685991	36	18.959
MP-19260	69	65.197
MP-1378	44	30.5635
MP-4117	80	99.0271
MP-8830	121	67.1041
MP-19052	34	24.796
MP-9610	54	95.6991
MP-7824	31	61.4897
MP-19083	37	63.4332
MP-551092	59	30.9017
MP-2741	77	105.486
MP-28364	37	17.8844
MP-1018031	54	60.2241
MP-578606	75	67.8263
MP-22756	40	38.9987
MP-7469	46	37.0412
MP-8765	39	24.2968
MP-29364	98	50.1578
MP-7608	94	39.3547
MP-1029448	70	30.5123
MP-22212	129	78.8599
MP-10919	49	38.487
MP-999460	57	37.4453
MP-867300	95	59.8713
MP-18895	75	51.757
MP-981	65	85.1513
MP-5175	90	68.6834
MP-3682	60	107.378
MP-770635	119	94.9823
MP-4823	60	50.731
MP-557018	48	47.8737
MP-9172	80	40.3257
MP-10918	39	38.3078
MP-14039	54	47.6419
MP-776264	40	74.1964
MP-3838	72	30.3281
MP-754567	73	50.5517
MP-21489	37	35.6464
MP-558046	58	75.1866
MP-16293	112	69.0407
MP-1029404	135	106.355
MP-4541	75	61.499
MP-976271	80	124.44
MP-14038	68	45.8313
MP-34081	65	56.6392
MP-755974	67	37.0676
MP-7748	135	106.982
MP-9212	82	81.7302
MP-754326	66	27.1204
MP-18782	136	107.217
MP-771986	96	85.0746
MP-13797	35	48.4978
MP-20067	65	32.092
MP-19359	116	70.6161
MP-760492	57	27.4653
MP-675460	36	50.5596
MP-8891	88	135.179
MP-1029385	116	45.3698
MP-770649	101	35.4032
MP-559598	86	92.6201
MP-556487	81	59.6941
MP-542136	38	36.5786
MP-2743	73	12.9707
MP-571343	42	50.8244
MP-6686	104	51.376
MP-841	72	10.5138
MP-10250	69	43.142
MP-9061	68	102.701
MP-25542	106	90.0653
MP-1029403	129	103.788
MP-30404	53	21.97
MP-560963	37	57.7036
MP-989578	52	49.6336
MP-559612	33	9.86595
MP-3700	79	77.4907
MP-3524	144	119.545
MP-755013	96	35.4864
MP-1052	69	18.7051
MP-8253	66	31.8105
MP-8700	37	15.846
MP-30405	58	21.8801
MP-19148	61	53.2119
MP-558674	99	51.1894
MP-4419	138	95.6827
MP-985626	99	76.1885
MP-560767	60	58.7259
MP-558078	57	49.0258
MP-763099	104	75.7193
MP-30392	72	20.4519
MP-6867	50	121.012
MP-22957	33	65.1177
MP-5566	67	113.875
MP-1029	54	68.3244
MP-38280	175	105.307
MP-37906	98	46.3308
MP-754483	56	35.7608
MP-5784	54	61.3565
MP-669347	75	113.516
MP-19438	42	92.2369
MP-971647	88	76.9626
MP-2170	72	13.2621
MP-862717	94	31.256
MP-13798	35	56.2455
MP-865987	56	16.9128
MP-23024	40	59.4885
MP-1001914	70	23.1954
MP-29308	34	21.3721
MP-1029574	40	24.4327
MP-850062	117	89.1705
MP-1746	103	155.064
MP-19328	191	157.502
MP-4681	89	77.239
MP-30406	67	19.9647
MP-6494	60	129.447
MP-3567	47	39.0472
MP-10178	59	8.65594
MP-976150	50	12.6821
MP-19419	125	75.1493
MP-554252	79	61.3788
MP-31144	55	17.9858
MP-559998	133	84.421
MP-27562	103	78.1795
MP-1018026	45	14.1339
MP-758835	119	94.6243
MP-19414	38	30.7516
MP-11582	35	34.71
MP-5127	73	62.3395
MP-867287	56	27.6449
MP-560671	52	57.3711
MP-764648	147	85.9822
MP-777595	50	75.4284
MP-861900	71	30.7811
MP-760483	106	63.4255
MP-7502	75	78.0743
MP-12015	60	186.854
MP-5104	68	115.657
MP-977399	79	35.907
MP-7434	36	24.6354
MP-6586	52	72.6548
MP-1018652	33	18.5845
MP-989566	41	105.989
MP-19851	35	29.1224
MP-976229	65	41.3119
MP-753508	52	31.4258
MP-18876	35	85.3376
MP-728	50	13.2621
MP-23046	44	49.0375
MP-755225	94	29.7567
MP-12558	47	27.552
MP-5078	61	98.783
MP-22904	33	49.329
MP-774411	112	46.8333
MP-1029407	76	69.5183
MP-865082	34	19.6916
MP-977107	251	127.818
MP-4533	62	70.1136
MP-762268	91	86.859
MP-23209	34	47.0691
MP-756063	68	48.8119
MP-1024067	32	25.704
MP-23432	37	54.2224
MP-552588	142	96.9354
MP-3033	73	49.3768
MP-2271	124	29.834
MP-977110	46	35.5557
MP-762391	101	96.1104
MP-776952	47	10.0259
MP-996992	80	24.511
MP-8187	43	34.0344
MP-3731	103	93.0209
MP-37620	118	121.75
MP-12266	77	120.144
MP-14568	60	93.9457
MP-754213	131	92.0723
MP-753081	65	57.9594
MP-981933	35	33.4459
MP-3283	44	48.2568
MP-762454	99	107.636
MP-554144	41	74.3143
MP-755894	63	10.761
MP-1029932	82	67.1014
MP-12265	67	102.527
MP-865924	102	26.9107
MP-1018030	51	56.1428
MP-3881	60	67.7923
MP-8874	84	158.866
MP-18762	47	23.1489
MP-554822	41	170.87
MP-1009014	110	96.4086
MP-8873	74	148.309
MP-675334	160	145.596
MP-556264	36	52.4087
MP-865935	33	12.5733
MP-13799	54	45.895
MP-3666	124	94.275
MP-29463	105	79.8091
MP-1076	137	143.729
MP-19391	115	80.2261
MP-8188	98	59.3033
MP-4748	124	92.0047
MP-555321	62	82.1042
MP-2589	129	154.075
MP-776911	116	132.181
MP-775808	116	132.294
MP-549706	115	133.582
MP-774712	67	45.8403
MP-7002	99	92.6459
MP-16726	52	29.9652
MP-1025456	57	96.7015
MP-753326	67	33.5682
MP-505198	42	44.9275
MP-3448	64	107.805
MP-8145	95	56.0156
MP-7650	95	50.8681
MP-29342	40	53.0605
MP-25385	110	105.294
MP-775331	144	100.65
MP-28069	39	51.349
MP-16238	47	13.6671
MP-861658	114	44.669
MP-568747	41	50.9329
MP-3744	149	67.3769
MP-578601	146	74.7914
MP-555718	66	111.109
MP-8161	75	114.692
MP-1029251	107	45.4393
MP-7914	107	67.6413
MP-7433	42	31.2218
MP-30758	31	12.5733
MP-18767	112	102.441
MP-1002572	118	114.996
MP-755959	38	11.1747
MP-557257	68	135.657
MP-30156	96	57.9935
MP-1249	95	145.452
MP-1019089	31	22.6664
MP-862775	154	39.4683
MP-5840	135	95.2334
MP-631269	133	27.65
MP-12622	64	98.3677
MP-977176	194.58	179.85
MP-1018072	62	47.5149
MP-3216	137	42.1308
MP-976923	269	177.047
MP-8409	81	49.4489
MP-7437	40	29.5618
MP-10182	65	33.8659
MP-4699	131	92.7915
MP-541989	44	115.989
MP-757100	72	34.7204
MP-27315	50	108.996
MP-2697	75	91.5754
MP-862377	137	42.8239
MP-861629	112	44.0656
MP-752947	54	52.5228
MP-27227	76	30.796
MP-11248	99	21.358
MP-567655	45	83.3838
MP-9124	55	30.7423
MP-567347	84	20.8146
MP-1018051	58	53.6401
MP-867924	90	33.6595
MP-754850	53	52.5637
MP-15316	59	99.6487
MP-16318	52	45.5301
MP-27546	57	78.2615
MP-865866	140	36.4567
MP-865868	138	37.7693
MP-7942	52	59.9116
MP-555464	35	45.7682
MP-1017626	85	6.74125
MP-12268	57	97.842
MP-561536	111	158.482
MP-8291	49	126.305
MP-779545	46	25.9786
MP-8973	186	128.664
MP-1087	47	47.9965
MP-14433	136	109.855
MP-1008911	42	39.6976
MP-18939	48	90.2636
MP-1672	57	57.7707
MP-23034	32	54.6839
MP-634859	81	109.564
MP-554451	55	91.9835
MP-7017	139	63.9909
MP-30349	94	20.0374
MP-2758	41	42.9462
MP-861663	130	41.8015
MP-1415	44	50.9249
MP-561067	49	50.3201
MP-554355	47	107.948
MP-4026	49	49.3103
MP-1025280	78	92.7771
MP-1029903	120	68.2355
MP-9575	57	33.9838
MP-867834	143	36.968
MP-12623	53	85.2181
MP-865925	158	37.5838
MP-760400	55	26.2141
MP-5693	61	54.8321
MP-867119	117	36.9959
MP-10189	38	38.2412
MP-29069	60	76.4547
MP-1008925	76	41.6797
MP-7785	55	55.858
MP-1029313	109	63.4307
MP-3822	62	143.53
MP-7940	57	40.8301
MP-5475	146	64.2929
MP-4366	71	91.4796
MP-755480	36	10.5138
MP-755000	130	105.875
MP-1105	67	74.8874
MP-2935	42	24.3227
MP-11181	47	50.6115
MP-30352	67	18.4412
MP-29529	52	33.1807
MP-1500	41	40.1338
MP-862610	172	37.9648
MP-7936	84	43.0461
MP-570837	50	35.9015
MP-8290	45	118.41
MP-2542	208	260.806
MP-7599	172	251.343
MP-1778	139	261.078
MP-14006	50	132.61
MP-30381	43	22.6434
MP-10680	38	40.2799
MP-1253	36	36.4737
MP-23143	71	80.7646
MP-570775	32	24.5815
MP-20463	68	93.7533
MP-13097	39	32.8127
MP-7243	109	43.0904
MP-552934	41	55.8406
MP-4626	70	179.677
MP-861666	227	44.1478
MP-13545	45	97.0057
MP-18829	179	116.341
MP-553896	32	61.8422
MP-12411	48	13.08
MP-1018096	46	56.4028
MP-861931	179	36.3426
MP-11807	121	12.9707
MP-600561	114	12.9707
MP-976322	59	13.3657
MP-977128	172	37.0091
MP-976971	93	34.1942
MP-18848	179	124.789
MP-37307	214	160.181
MP-690535	182	159.454
MP-961723	48	21.9825
MP-1018786	31	32.8688
MP-19330	76	127.282
MP-1307	34	13.1302
MP-1029357	74	39.7254
MP-7639	34	26.2337
MP-768240	80	108.049
MP-762225	53	132.218
MP-5504	53	120.601
MP-4559	51	180.382
MP-1017441	101	118.36
MP-19400	188	113.059
MP-504723	122	95.4338
MP-28884	44	47.3615
MP-15845	53	20.3435
MP-753848	107	97.006
MP-20352	88	80.1586
MP-19163	64	104.815
MP-861733	96	49.409
MP-549487	36	55.6211
MP-31496	47	33.787
MP-12564	55	28.308
MP-977123	148	175.2
MP-5920	61	46.8379
MP-1009819	170	92.9863
MP-3953	79	169.209
MP-561412	77	168.847
MP-553939	75	167.2
MP-6504	82	186.199
MP-3307	46	171.256
MP-795	52	38.6157
MP-27705	33	24.4099
MP-753722	49	32.1434
MP-570998	34	10.5138
MP-862321	104	53.3903
MP-12716	96	36.1856
MP-279	157	12.9707
MP-861936	122	36.3191
MP-2744	81	12.9707
MP-861905	79	43.0624
MP-11489	37	13.3657
MP-3158	81	28.1588
MP-38035	65	143.613
MP-10985	44	46.5047
MP-866522	54	64.4155
MP-976236	83	25.2422
MP-10497	47	75.4529
MP-1009657	95	189.563
MP-567657	34	48.4025
MP-12317	60	151.917
MP-861937	31	31.6247
MP-1025237	75	87.8998
MP-12079	45	58.8169
MP-8335	106	90.2898
MP-756018	79	77.7958
MP-1029293	104	92.0937
MP-10564	61	157.073
MP-9318	32	50.062
MP-11175	31	58.3908
MP-549970	130	110.317
MP-560037	33	7.95471
MP-22441	119	118.963
MP-30533	37	42.3449
MP-3136	181	137.07
MP-1029776	91	81.5819
MP-3359	96	93.723
MP-559092	91	119.527
MP-10694	89	119.46
MP-952566	34	27.0548
MP-4668	42	51.866
MP-7938	73	34.8476
MP-10180	66	28.0209
MP-21199	83	40.2459
MP-3726	85	28.7728
MP-2988	59	29.0594
MP-561894	123	103.22
MP-4156	115	105.298
MP-20612	42	35.9699
MP-5637	91	88.1409
MP-12699	51	30.1196
MP-9926	38	105.365
MP-22152	54	38.8253
MP-33551	159	142.579
MP-5431	41	102.873
MP-1016850	131	109.366
MP-560663	51	56.4029
MP-21026	72	25.7589
MP-862631	31	29.3296
MP-556004	50	71.0718
MP-1029316	53	45.432
MP-12029	64	23.9902
MP-19276	56	90.7817
MP-19799	44	105.124
MP-20841	109	93.0348
MP-15686	54	22.3375
MP-4236	83	79.109
MP-4826	129	132.4
MP-19120	68	143.786
MP-997100	93	70.6067
MP-14115	126	125.348
MP-1017591	147	113.414
MP-570091	40	49.6899
MP-755895	119	94.6318
MP-5962	33	29.5494
MP-754363	110	92.1924
MP-1018098	37	43.1558
MP-7339	57	109.788
MP-7937	76	37.8998
MP-19035	116	118.297
MP-19138	85	100.457
MP-19241	83	100.44
MP-867829	179	43.7667
MP-997094	98	72.4137
MP-550433	166	188.11
MP-7921	35	127.7
MP-754826	63	75.4128
MP-6459	93	197.833
MP-862316	165	49.3223
MP-19048	56	90.5771
MP-781625	168	141.984
MP-21413	49	35.8458
MP-28614	156	56.4302
MP-7547	31	49.5451
MP-3201	67	28.5627
MP-3163	134	127.019
MP-19365	70	90.5893
MP-770118	89	109.069
MP-1029338	150	108.541
MP-18965	87	96.8307
MP-21445	86	85.8177
MP-753826	62	43.6875
MP-863727	154	44.9898
MP-31756	125	124.329
MP-3597	117	97.4459
MP-961685	35	19.5051
MP-29352	88	79.4132
MP-864631	175	39.741
MP-21029	59	25.5713
MP-2998	163	144.014
MP-5986	124	140.824
MP-5020	97	139.674
MP-8978	96	85.5285
MP-674478	54	116.265
MP-1029375	48	127.858
MP-997030	116	98.8769
MP-1958	39	36.1971
MP-5773	106	96.3551
MP-18878	98	153.333
MP-23102	78	73.1895
MP-12927	106	101.969
MP-1016852	111	134.069
MP-1029309	55	45.9161
MP-997034	82	85.9593
MP-754375	143	130.121
MP-30818	88	28.924
MP-30820	80	29.0478
MP-1437	35	20.6853
MP-867272	88	48.6836
MP-4950	34	74.0143
MP-861951	192	39.8435
MP-762506	113	125.471
MP-754128	124	96.9809
MP-752398	98	99.9903
MP-867927	223	43.5483
MP-862682	101	108.792
MP-1519	36	41.9386
MP-546898	46	63.343
MP-3834	149	120.346
MP-10584	86	110.237
MP-19086	79	81.3898
MP-996990	86	62.5779
MP-644497	33	93.2575
MP-3654	46	72.5582
MP-561033	47	48.2933
MP-755352	122	107.78
MP-11734	159	136.871
MP-10293	40	62.1441
MP-7899	80	71.0066
MP-4913	125	43.4871
MP-20363	98	42.7142
MP-25053	170	134.227
MP-864930	193	44.7496
MP-620290	84	104.387
MP-6065	174	154.92
MP-8132	32	64.9718
MP-20227	57	49.687
MP-984876	107	89.1298
MP-4346	159	127.855
MP-3020	167	118.728
MP-4170	211	139.033
MP-6270	84	108.916
MP-978862	150	162.119
MP-7251	134	103.632
MP-1016848	73	124.524
MP-39681	107	162.409
MP-5777	107	142.835
MP-1003637	141	138.491
MP-862312	123	49.1767
MP-7939	61	39.338
MP-2600	33	34.4001
MP-676586	46	61.4527
MP-977563	279	39.3902
MP-556076	91	101.519
MP-9918	40	42.2037
MP-15988	53	27.2339
MP-997009	73	62.4326
MP-5670	132	142.996
MP-510624	131	137.646
MP-30816	68	28.5678
MP-867195	187	160.915
MP-9195	66	61.144
MP-976943	286	60.0654
MP-973174	48	20.1718
MP-13396	83	36.1103
MP-20265	78	35.5329
MP-14070	92	127.499
MP-1575	55	107.948
MP-1016999	226	180.079
MP-19420	127	131.334
MP-6613	138	104.156
MP-978851	117	182.217
MP-7931	45	44.4247
MP-4243	164	126.763
MP-1315	74	80.9925
MP-13032	55	65.3909
MP-2341	65	11.2348
MP-975106	68	50.6868
MP-20489	105	106.733
MP-20567	131	44.7729
MP-5419	126	43.1987
MP-976870	107	38.801
MP-976872	103	38.9038
mvc-3988	116	116.944
MP-865963	48	30.3904
MP-754678	166	120.271
MP-5348	109	231.433
MP-3813	56	54.783
MP-6766	106	167.437
MP-862297	148	48.5441
MP-9588	41	48.1262
MP-20098	86	93.1288
MP-861954	178	41.1849
MP-4784	147	123.209
MP-28978	33	47.8895
MP-977138	193	61.4044
MP-997086	81	73.5548
MP-760403	137	72.8956
MP-1029520	134	139.815
MP-4438	144	132.485
MP-12631	176	162.053
MP-35841	61	33.2048
MP-997005	100	88.02
MP-545512	87	86.5532
MP-977561	269	39.4447
MP-7603	49	124.408
MP-37514	115	121.34
MP-998552	159	124.055
MP-10760	59	68.9628
MP-13031	44	56.2252
MP-1018040	31	56.2784
MP-976292	38	12.0803
MP-867148	152	40.691
MP-888	48	50.4656
MP-867744	194	175.822
MP-2879	138	119.142
MP-759541	93	95.8356
MP-5229	173	165.418
MP-551830	169	161.448
MP-672340	102	36.8192
MP-31208	82	35.9162
MP-18943	78	88.3155
MP-18717	195	156.962
MP-4359	101	97.2952
MP-8039	126	176.775
MP-468	50	184.113
MP-437	79	38.2449
MP-9472	65	30.7701
MP-1018783	72	67.2405
MP-10615	38	22.8524
MP-11918	132	134.521
MP-997085	139	71.1566
MP-982885	31	65.9511
MP-16349	133	55.7638
MP-1017466	193	131.259
MP-6304	144	153.596
MP-11180	36	34.9824
MP-10616	34	21.7835
MP-37657	98	119.051
MP-12723	48	29.2158
MP-3536	180	207.412
MP-548469	59	68.9255
MP-1008500	67	63.2472
MP-996979	77	56.1445
MP-1018032	115	83.5971
MP-22390	167	112.628
MP-567097	89	53.7217
MP-867206	83	31.1104
MP-754322	106	109.241
MP-676	49	162.395
MP-861901	84	48.661
MP-10181	149	61.2574
MP-569396	34	31.6799
MP-540771	70	61.7489
MP-30591	52	29.081
MP-239	33	85.6463
MP-13915	108	46.9512
MP-867251	103	36.9354
MP-865912	100	37.2929
MP-862730	150	48.0996
MP-8300	37	41.8321
MP-13914	152	60.7853
MP-862716	63	21.0165
MP-4590	162	188.322
MP-1023125	141	159.73
MP-867258	108	41.9161
MP-1016823	124	162.495
MP-30363	48	25.4051
MP-754008	80	80.3253
MP-1016821	178	182.609
MP-9166	105	241.311
MP-3349	140	130.746
MP-9321	58	55.5091
MP-754516	65	39.9334
MP-7400	37	53.9433
MP-16548	85	140.985
MP-18924	109	102.004
MP-976334	36	13.3657
MP-917	56	105.474
MP-8682	152	168.167
MP-19102	112	111.818
MP-31468	70	40.3658
MP-5618	107	179.498
MP-20944	93	95.1738
MP-23085	68	73.1399
MP-7655	50	43.4521
MP-7275	51	40.6248
MP-27608	183	230.326
MP-12427	151	140.075
MP-16245	60	39.4651
MP-11806	88	36.7248
MP-30738	244	36.7629
MP-867253	114	37.242
MP-9844	95	140.178
MP-862658	91	44.3701
MP-2133	130	135.465
MP-1986	127	135.659
MP-1019551	76	156.959
MP-867133	108	94.1211
MP-756095	76	116.632
MP-961698	66	46.4366
MP-11290	43	39.9867
MP-31498	50	30.8922
MP-20698	55	39.9544
MP-862290	143	43.8075
MP-1029573	40	54.5321
MP-558636	145	183.045
MP-569408	47	50.2839
MP-10627	137	54.2474
MP-5532	127	127.134
MP-18854	91	124.237
MP-18972	132	122.663
MP-8790	81	84.5154
MP-985439	58	38.5073
MP-11919	91	123.822
MP-773525	146	141.31
MP-12385	134	105.567
MP-4387	146	116.09
MP-504691	84	50.4935
MP-13276	45	29.9357
MP-10614	43	24.9237
MP-5869	118	121.803
MP-552454	180	124.483
MP-12867	113	139.157
MP-5456	100	103.026
MP-552663	96	161.533
MP-1018089	33	50.8332
MP-5938	111	120.624
MP-3255	111	120.61
mvc-3978	113	124.121
MP-30819	127	43.8949
MP-30821	119	44.2512
MP-568466	56	33.5606
MP-975359	52	50.5304
MP-568895	48	33.3037
MP-21471	69	41.5137
MP-1029312	55	111.124
MP-12467	38	39.8904
MP-4019	172	156.059
MP-554678	126	174.777
MP-867194	48	52.5308
MP-20674	115	105.832
MP-571264	42	29.1419
MP-570097	42	19.5365
MP-864784	156	46.3945
MP-7486	61	57.6189
MP-1029378	115	135.679
MP-28150	100	114.833
MP-9307	54	58.8842
MP-1029750	62	60.1556
MP-9564	50	56.111
MP-7466	81	128.123
MP-867902	159	56.9497
MP-557686	72	130.76
MP-1029741	68	60.6232
MP-8456	78	48.0207
MP-1727	55	56.5579
MP-3376	137	119.754
MP-30477	33	27.3648
MP-11512	135	44.0278
MP-30817	104	43.7262
MP-4651	169	163.709
MP-997010	94	81.603
MP-9490	40	33.3522
MP-13900	109	96.6582
MP-981103	77	76.3381
MP-13322	174	53.5019
MP-12630	63	180.144
MP-545788	60	57.9119
MP-19832	59	60.5756
MP-5193	70	67.092
MP-31168	49	22.2782
MP-7572	74	203.709
MP-3348	162	53.263
MP-982667	130	58.5959
MP-569170	33	39.9186
MP-973979	117	43.0021
MP-3927	65	33.1099
MP-3315	166	122.812
mvc-8365	88	129.952
MP-862657	116	43.2925
MP-861667	163	50.3182
MP-8280	45	48.8909
MP-10677	79	35.1449
MP-2611	36	45.6394
MP-282	109	228.295
MP-246	104	162.82
MP-7781	70	72.0998
MP-864972	88	46.5487
MP-12532	41	38.3411
MP-755441	170	110.735
MP-756088	152	111.151
MP-1229	83	148.899
MP-13119	94	95.2624
MP-35143	49	67.1986
MP-1029294	85	112.218
MP-8605	70	45.1597
mvc-13158	167	147.086
MP-755287	103	97.109
MP-5787	97	110.072
MP-9743	67	48.0677
MP-9453	74	80.2492
MP-5853	159	173.997
MP-754701	138	155.318
MP-862747	47	31.2003
MP-7204	69	99.3839
MP-7604	109	139.28
MP-862335	163	57.6859
MP-867149	45	32.4144
MP-27175	120	155.366
MP-3378	157	119.2
MP-4673	155	118.455
MP-9562	54	47.444
MP-23054	65	96.863
MP-1029655	57	63.463
MP-1020059	126	149.464
MP-603930	107	189.822
MP-1003322	111	119.048
MP-865867	129	19.6109
MP-1029531	59	65.0208
MP-10092	40	58.6376
MP-569628	53	32.8883
MP-761524	147	166.588
MP-3988	95	102.722
MP-864997	138	54.4797
MP-7374	60	85.119
MP-14398	102	191.191
MP-12444	77	76.2099
MP-1021672	77	216.222
MP-989586	125	142.137
MP-29633	121	51.2566
MP-1025349	138	114.629
MP-1020622	149	127.878
MP-5076	145	132.048
MP-7079	138	175.46
MP-556536	47	55.7265
MP-21236	80	48.24
MP-19340	123	158.808
MP-865933	295	56.3886
MP-8458	69	44.3658
MP-863744	53	35.0542
MP-867252	86	39.7773
MP-5794	169	189.777
MP-7589	109	129.209
MP-861882	172	53.0446
MP-1029640	48	55.8812
MP-335	42	45.5998
MP-8606	62	41.2872
MP-37473	136	171.286
MP-22936	53	71.6923
MP-23137	115	107.314
MP-756297	136	149.243
mvc-7194	105	124.431
MP-10667	59	40.2284
MP-1008776	49	124.599
MP-1143	232	247.93
MP-1938	231	252.756
MP-755483	214	233.713
MP-7048	187	224.931
MP-755066	183	222.98
MP-754531	119	201.639
MP-754401	97	165.722
MP-1029719	57	76.1053
MP-9744	60	46.877
MP-1022724	204	247.039
MP-1009655	200	196.852
MP-16321	67	52.647
MP-864614	72	32.931
MP-864601	67	33.0035
MP-1730	31	35.0612
MP-6954	46	37.7676
MP-1698	48	36.7758
MP-989513	108	112.746
MP-23033	57	58.1886
MP-862721	58	31.6884
MP-4391	201	267.013
MP-12557	58	48.8089
MP-19246	73	74.289
MP-4571	149	134.446
MP-5427	119	211.825
MP-862565	34	66.1567
MP-18963	51	75.394
MP-864940	119	56.8323
MP-1172	115	57.1204
MP-2661	49	41.6676
MP-5639	186	195.263
MP-675464	132	135.095
MP-8697	167	216.15
MP-866818	44	65.7482
MP-9158	96	121.099
MP-996987	86	124.534
MP-13109	169	133.245
MP-15624	33	32.1423
MP-25417	135	191.676
MP-972021	73	123.671
MP-981367	95.41	117.595
MP-755144	56	12.4417
MP-867168	38	32.8597
MP-560902	87	175.561
MP-764949	54	153.248
MP-754157	184	191.165
mvc-3525	55	154.478
MP-8432	78	61.6871
MP-10550	94	93.5956
MP-2284	36	41.6892
MP-27677	48	69.395
MP-979294	112	55.4924
MP-4321	112	202.804
MP-9566	39	43.8416
MP-4120	67	56.724
MP-4124	74	227.794
MP-1007778	67	107.29
MP-3771	164	184.685
MP-1019541	83	81.9017
MP-9325	55	65.7467
MP-23056	43	54.4456
MP-886	156	202.917
MP-7112	60	83.8045
MP-1018097	74	78.666
MP-862318	102	47.1843
mvc-15350	109	140.59
MP-571353	37	43.309
MP-571216	46	45.2898
MP-16254	57	46.7378
MP-27226	100	151.063
MP-8098	170	179.784
MP-977380	45	32.4498
MP-982666	132	57.6477
MP-9565	39	46.5079
MP-768305	123	117.507
MP-9898	53	43.5268
MP-7359	45	34.0911
MP-27863	55	126.219
MP-22323	153	156.678
MP-27719	185	211.976
MP-5795	102	102.911
MP-2499	35	36.8407
MP-9567	36	41.3121
MP-865167	61	37.2674
MP-9568	35	13.3657
MP-864969	107	56.7485
MP-9324	38	53.3062
MP-7263	59	99.9314
MP-18903	107	117.749
MP-5924	193	234.845
mvc-5884	82	139.314
MP-1029610	80	77.9506
MP-538	31	27.2038
MP-770618	157	179.72
MP-8278	51	50.5233
MP-1029943	80	83.4476
MP-754812	132	186.879
MP-7191	61	69.2484
MP-1016833	143	125.202
MP-7493	37	51.6015
MP-22346	75	53.1008
MP-4009	40	54.7212
MP-557938	75	133.115
MP-4280	158	189.359
MP-11019	158	189.341
MP-2605	105	116.675
MP-984729	77	71.0336
MP-1029659	77	77.18
MP-560620	80	151.305
MP-10749	50	43.7352
MP-3442	174	181.176
MP-638765	89	167.248
MP-999485	132	127.092
MP-971911	129	126.854
MP-561428	48	131.201
MP-28553	37	59.6652
MP-3759	166	201.445
MP-1009695	121	84.9687
MP-549158	128	149.246
MP-20930	127	148.571
MP-13108	165	137.066
MP-3721	162	135.74
MP-550908	158	131.62
MP-1029368	132	131.902
MP-753619	75	72.7094
MP-213	58	42.0222
MP-864978	73	37.9356
MP-3924	161	116.192
MP-9306	67	73.8234
MP-1029791	120	132.896
MP-997031	139	174.377
MP-422	80	112.654
mvc-916	103	139.393
MP-2472	87	91.0751
MP-755253	162	162.298
MP-33588	73	85.0146
MP-21164	68	43.6359
MP-3677	173	180.631
MP-989530	101	118.697
MP-609151	124	144.736
MP-8843	68	46.0631
MP-20049	82	56.4684
MP-1029532	88	95.4932
MP-12906	52	63.8066
MP-8818	82	88.1191
MP-19060	68	81.7334
MP-754624	193	227.949
MP-755175	192	227.034
MP-768572	67	151.018
MP-10289	165	162.148
MP-7798	147	161.511
MP-11947	69	31.0722
MP-20329	113	89.7276
MP-22660	113	90.0099
MP-864922	99	40.0335
MP-15803	52	55.8005
MP-19247	148	159.781
MP-5910	57	48.834
MP-776150	135	102.767
MP-861625	63	28.0517
MP-22151	65	40.8111
MP-11700	45	39.3773
MP-8306	37	51.6658
MP-775909	198	177.868
MP-28339	101	59.9514
MP-9578	35	34.1667
MP-18875	137	164.533
MP-1569	201	206.421
MP-1541	49	92.8706
MP-7875	49	36.1219
MP-9934	35	32.8574
MP-553991	158	198.788
MP-29175	59	52.1027
MP-20337	122	121.215
MP-1001019	57	67.7459
MP-1029408	123	118.953
MP-1016872	174	124.848
MP-556242	134	141.04
MP-977182	113	40.4854
MP-11818	40	40.072
MP-867163	41	30.6761
MP-760539	117	182.597
MP-4864	41	43.8287
mvc-5863	163	157.438
MP-11917	185	207.722
MP-865150	87	36.8204
MP-978987	59	55.0818
MP-754515	33	39.3955
MP-22284	62	40.1647
MP-1934	42	24.9417
MP-9843	53	54.1627
MP-736	40	11.2348
MP-862740	51	30.6023
MP-560338	42	174.737
MP-8487	84	51.7153
MP-20001	70	43.72
MP-31147	44	41.5021
MP-9125	116	166.846
MP-555166	36	54.1234
MP-1029799	73	71.3329
MP-559435	95	119.91
MP-29088	50	61.7662
MP-8110	210	283.231
MP-1016900	161	181.035
MP-568424	67	39.6806
MP-12693	74	53.2976
MP-1029258	121	101.289
MP-18962	98	114.433
MP-2910	46	148.069
MP-16755	31	83.1563
MP-29754	54	40.6481
MP-30780	36	37.6272
MP-30040	34	38.9773
mvc-15272	77	87.3843
MP-546973	144	154.781
MP-18740	87	130.36
MP-756597	99	129.993
MP-9556	51	46.2635
MP-569114	31	47.9691
MP-971914	67	45.0448
MP-8276	63	61.0587
MP-8277	54	48.3371
MP-7876	43	48.6086
MP-13311	49	51.805
MP-7377	31	35.1823
MP-1342	68	71.6289
MP-568469	91	85.4173
MP-13053	52	41.1584
MP-4930	186	201.612
MP-1008786	54	54.3214
MP-1039	35	44.8538
MP-13033	33	44.8884
MP-8279	51	44.96
MP-861738	36	42.6969
MP-862329	40	52.8786
MP-9569	67	66.0658
MP-4861	67	66.1861
MP-978986	62	58.8334
MP-8298	67	47.6974
MP-568402	90	63.2073
MP-5380	57	58.8176
MP-9907	34	65.8202
MP-8299	51	45.738
MP-16263	54	50.1407
MP-7027	147	207.34
MP-7427	52	51.9415
MP-8789	53	56.0088
MP-1029633	99	110.68
MP-13272	45	46.9047
MP-4316	69	67.0632
MP-20533	54	42.2448
MP-755293	37	39.0309
MP-2434	106	32.71
MP-28793	92	131.293
MP-29455	159	202.153
MP-14549	178	179.97
MP-704645	153	155.2
MP-1692	151	156.229
MP-361	111	126.272
MP-1219	36	42.3864
MP-866279	76	44.9687
MP-9768	55	45.7539
MP-864598	46	25.3816
MP-1029878	95	99.7321
MP-568920	99	29.7976
MP-779517	136	118.696
MP-861662	120	54.2458
MP-1019279	46	41.5799
MP-1903	51	36.6594
MP-558852	104	123.462
MP-556911	98	153.777
MP-1330	255	236.017
MP-13178	209	201.854
MP-1700	195	189.236
MP-661	195	189.678
MP-7801	119	147.094
MP-546125	146	184.03
MP-861935	145	56.2692
MP-13660	45	46.4203
MP-7426	56	63.0434
MP-19006	143	204.212
MP-999539	87	168.512
MP-989635	109	127.259
MP-10669	33	37.737
MP-31301	62	32.8792
MP-864932	91	46.3845
MP-864933	89	47.0276
MP-10086	106	106.211
MP-754165	179	212.755
MP-12923	97	55.333
MP-7964	204	197.38
MP-4744	83	72.4982
MP-1039262	41	39.5841
MP-672254	58	46.9862
MP-865002	99	46.1663
MP-753708	136	210.581
MP-7365	96	54.2022
MP-570198	49	57.6716
MP-9247	60	61.1379
MP-7364	94	56.3746
MP-1029458	152	147.591
MP-510657	117	158.049
MP-9570	57	55.9562
MP-567456	44	59.3217
MP-2637	86	70.9051
MP-9127	85	140.481
MP-29973	41	72.8854
MP-620571	61	44.1379
MP-569298	85	76.5787
MP-6962	66	59.6418
MP-8237	57	58.2367
MP-28232	164	168.597
MP-7473	104	61.0742
MP-1029737	88	84.4385
MP-4370	81	69.5834
MP-8468	77	52.0157
mvc-16021	82	92.857
MP-20497	60	43.1678
MP-21024	51	42.1067
MP-20034	49	41.0723
MP-1029580	73	66.6069
MP-29210	34	21.2627
MP-568280	65	60.0412
MP-4549	101	121.131
MP-31148	35	37.645
MP-1003485	109	151.72
MP-6961	70	57.0644
MP-22716	82	51.5411
MP-3104	102	88.1444
MP-768358	154	156.601
MP-30433	60	46.6944
MP-13513	71	59.8727
MP-4478	84	48.5083
MP-11269	55	46.6297
MP-4662	106	147.047
MP-634381	117	151.297
MP-867293	169	69.0077
mvc-11697	149	169.041
MP-2360	47	50.98
MP-29241	43	58.7606
MP-8670	86	84.9937
MP-1008556	184	180.994
MP-9716	185	264.007
MP-570689	73	44.1113
MP-7068	44	42.4481
MP-1265	151	188.817
MP-31153	91	53.9642
mvc-13900	131	146.177
MP-14209	55	36.5881
MP-1013548	56	55.3137
MP-571350	73	56.199
MP-8983	102	57.046
MP-182	56	46.6815
MP-9029	87	82.6198
MP-11021	165	112.607
MP-19124	143	158.262
MP-4661	142	160.365
MP-977140	124	40.6613
MP-1029442	125	114.565
MP-30315	81	144.908
MP-864976	100	47.1006
MP-3107	151	209.559
MP-8281	44	44.7941
MP-1782	81	85.3621
MP-15643	41	40.0508
MP-30805	56	50.4993
MP-675078	44	70.3441
MP-4064	114	93.9378
MP-15704	231	242.637
MP-7913	207	242.302
MP-1328	126	44.6088
MP-1349	118	43.9212
MP-570771	38	26.1439
MP-1019508	178	177.155
MP-1345	49	55.3078
MP-1029660	87	79.1005
MP-31152	83	49.9042
MP-5827	175	187.89
MP-14763	88	85.7839
MP-5046	38	212.386
MP-19133	127	138.006
MP-27927	173	168.545
MP-761293	157	138.879
MP-1019550	191	217.46
MP-30437	68	47.6844
MP-7770	54	58.0362
MP-842	132	46.918
MP-571262	123	48.0774
MP-9382	150	119.047
MP-31294	60	42.1071
MP-867822	50	29.0638
MP-21027	67	45.7114
MP-754403	175	153.218
MP-754741	114	162.658
MP-6963	63	54.4598
MP-8579	50	38.0243
MP-635713	70	138.137
MP-35785	62	61.8044
MP-30648	42	35.3598
MP-10219	124	137.975
MP-9571	58	62.2238
MP-1029374	146	113.181
MP-1029457	123	84.3468
MP-830	177	173.009
MP-804	172	173.071
MP-2450	38	41.7904
MP-505517	188	131.218
MP-15641	47	49.4903
MP-22205	106	121.429
MP-11872	76	46.2687
MP-867854	49	39.8113
MP-555934	94	180.834
MP-1029396	116	97.3238
MP-8842	68	55.9558
MP-13277	39	30.2898
mvc-15448	175	166.324
MP-1029267	163	132.348
MP-11879	56	48.429
MP-3933	153	177.516
MP-2699	63	62.7567
MP-4255	66	71.3961
MP-1795	95	116.366
MP-1416	51	135.22
MP-761415	171	164.94
MP-30356	42	27.0965
MP-1029730	89	79.8477
MP-753802	141	151.617
MP-3642	143	192.455
MP-4636	142	192.454
MP-341	47	142.538
MP-16506	40	13.3657
MP-29396	55	128
MP-29771	82	136.504
MP-2874	153	185.455
MP-19142	99	164.205
MP-1029262	153	143.693
MP-5594	161	194.608
MP-3207	72	63.5719
MP-28376	37	70.0341
MP-318	226	44.7059
MP-1558	80	43.4894
MP-8608	57	51.7127
MP-10953	69	75.8753
MP-8982	63	54.2511
MP-9517	123	120.707
MP-1019280	133	39.6281
MP-7361	78	67.4144
MP-510625	164	189.713
MP-2657	214	230.005
MP-755769	160	137.685
MP-747	103	41.1253
MP-568430	95	41.7026
MP-21124	53	41.157
MP-973185	134	110.222
MP-11022	127	110.145
MP-10322	107	89.8869
MP-7771	46	49.8416
MP-14142	174	190.536
MP-975909	95	25.153
MP-7889	127	130.192
MP-18850	141	139.865
MP-1029702	162	150.224
MP-15642	44	37.561
mvc-5892	76	69.9993
MP-1021311	33	32.0846
MP-408	50	56.4682
MP-570436	163	47.7874
MP-833	94	46.6958
MP-3323	153	144.222
MP-9473	75	68.5157
MP-31160	47	45.3812
MP-775935	134	145.498
MP-568293	72	68.719
MP-7877	81	68.9985
MP-22739	56	70.2815
MP-496	58	56.828
MP-13512	77	65.639
MP-13270	50	29.106
MP-5652	141	168.822
MP-7067	50	53.0728
MP-19418	99	176.993
MP-864902	131	57.2564
MP-675172	220	197.726
MP-510311	31	36.1042
MP-3637	132	141.586
MP-569834	77	54.6555
MP-866171	84	37.8406
MP-656887	147	155.912
mvc-6477	82	154.073
MP-7006	173	138.795
MP-30598	48	48.8197
MP-20563	69	66.2396
mvc-11732	170	169.948
MP-1019380	216	223.805
MP-754084	43	110.46
MP-4259	98	73.2334
MP-568172	68	68.3327
MP-760432	108	153.867
MP-13641	153	164.043
MP-10697	85	57.9445
MP-7363	55	61.2752
MP-761285	141	143.156
MP-12277	61	45.7409
MP-11736	226	237.153
MP-9595	162	158.987
MP-13365	36	36.0434
MP-7601	164	153.906
MP-13920	44	44.6669
MP-33708	162	176.229
MP-5615	53	42.5867
MP-8042	205	220.985
MP-19991	48	40.9959
MP-3792	191	174.875
MP-3241	71	67.9294
mvc-11548	224	165.5
MP-9383	156	121.821
MP-20452	32	40.2818
MP-22318	45	39.0818
MP-8372	64	66.4145
MP-1687	71	40.7602
MP-5292	104	75.0443
MP-549490	145	134.453
MP-571039	63	50.0326
MP-33880	34	54.2246
MP-16261	97	61.6414
MP-568695	42	43.5361
MP-867193	35	31.8859
MP-865185	76	87.9252
MP-1367	53	58.6088
MP-754978	84	129.838
mvc-11229	224	162.052
MP-1017514	214	246.622
MP-15701	176	191.381
MP-850878	110	160.379
MP-10437	54	63.567
MP-6914	37	40.8012
MP-4200	157	210.23
MP-18946	188	250.302
MP-2604	38	55.0511
MP-1029359	171	135.485
MP-770107	159	166.835
MP-505110	154	172.156
MP-510281	154	160.471
MP-756214	192	196.251
MP-567510	33	39.3398
MP-22914	48	85.1151
MP-568113	81	56.8976
MP-567240	35	61.0491
MP-18750	158	173.634
MP-542112	209	148.231
MP-20233	73	51.488
MP-4441	79	72.4607
MP-18949	94	157.1
MP-5549	67	35.4442
MP-546279	34	87.5462
MP-2949	90	73.2346
mvc-14934	133	140.829
MP-10698	77	52.718
MP-978853	114	58.1922
MP-19787	81	58.975
mvc-11198	186	194.255
MP-13910	51	45.8359
MP-755313	176	164.873
MP-761872	32	95.7243
MP-754126	156	97.0947
MP-551	42	37.0941
MP-2343	41	47.1364
MP-510589	126	169.746
MP-6972	134	130.424
MP-2918	117	118.455
MP-1638	48	40.6243
MP-33009	176	215.558
MP-18759	130	190.231
mvc-11730	206	178.187
MP-761556	176	207.922
MP-30312	101	51.4931
MP-11959	67	50.9614
MP-32686	88	148.198
MP-19128	130	144.672
mvc-14149	87	153.304
MP-1029422	139	128.413
MP-31059	47	63.3426
MP-4820	207	204.638
MP-22717	60	46.9846
MP-972066	241	232.888
MP-30483	33	36.698
MP-1019743	207	210.675
MP-1001571	136	170.516
MP-754364	149	140.321
mvc-10883	267	183.966
MP-13334	167	179.809
MP-14628	147	177.256
MP-19005	142	121.616
MP-13208	73	47.642
MP-6931	59	61.6988
MP-3385	105	78.6018
MP-19299	190	260.095
MP-4471	209	193.232
MP-753657	188	251.263
MP-571420	100	91.172
MP-8236	62	60.2484
MP-4484	94	63.0938
MP-4109	82	57.9089
MP-752415	140	125.898
MP-752467	103	133.498
MP-761315	152	189.962
MP-754759	142	127.142
MP-864762	40	31.5502
MP-1029536	151	125.539
MP-2858	188	177.68
MP-510086	37	55.7988
MP-7431	42	48.0722
MP-766454	168	211.627
MP-30364	80	27.9685
mvc-13997	190	212.448
MP-7882	47	38.9939
MP-9925	32	37.4329
MP-864920	117	44.3808
MP-569426	35	35.1444
MP-36884	129	180.612
MP-864772	73	32.4803
MP-7704	63	66.1472
MP-1563	54	49.8509
MP-8285	166	212.165
MP-978267	88	55.5346
MP-849388	174	193.702
MP-7422	87	88.8101
MP-6847	75	117.574
MP-4192	60	53.1914
MP-11958	61	49.8317
mvc-15521	167	59.0586
MP-7429	44	51.1466
MP-4276	112	54.6256
MP-19306	176	168.082
MP-18905	147	177.159
MP-715262	137	176.244
MP-3098	188	202.597
MP-3748	165	203.152
MP-2696	65	37.4084
MP-18766	199	197.025
MP-20263	85	39.2274
MP-11649	58	55.7207
MP-18732	180	193.906
MP-631473	52	38.037
MP-13456	70	75.4322
MP-554405	69	75.4409
MP-555763	69	75.4568
MP-560588	69	75.4241
MP-10281	69	75.4192
MP-10695	68	75.4794
MP-9946	70	75.432
MP-561258	70	75.4344
MP-555280	69	75.3672
MP-983123	110	44.7836
MP-567771	153	177.513
MP-30765	220	47.057
MP-14112	48	115.125
MP-13868	41	118.412
MP-13679	37	126.374
MP-16259	88	66.8543
MP-4355	185	168.922
MP-9379	36	57.2495
MP-11023	141	110.661
MP-19082	162	202.535
mvc-14629	97	123.058
MP-505515	62	55.0232
MP-15703	316	374.782
MP-2968	35	56.7598
MP-997012	175	147.639
MP-1047	72	72.3416
MP-2686	37	59.3358
MP-571339	58	67.524
MP-33997	185	128.969
MP-27888	199	206.287
MP-34139	153	194.691
MP-675755	105	147.836
MP-11957	78	50.9264
MP-9631	156	127.722
MP-8583	90	63.5975
MP-1009836	249	196.89
MP-1016108	155	155.821
MP-7432	37	42.4281
MP-5473	50	46.2275
MP-13117	206	144.993
MP-1008922	205	172.043
MP-19424	178	195.887
MP-5671	86	77.1657
MP-4150	36	61.6841
MP-510456	32	123.654
MP-19097	180	229.299
MP-981379	54	70.3464
MP-1029334	132	146.359
MP-38194	142	158.426
MP-29826	87	155.984
MP-8275	149	182.719
MP-765508	113	177.945
MP-977438	80	59.0983
MP-458	216	226.872
MP-34688	190	201.288
MP-390	188	200.714
MP-9173	101	199.856
MP-755089	152	178.227
MP-30251	127	91.5704
MP-1190	58	64.4874
MP-380	56	64.4166
MP-865152	123	64.5097
MP-754455	146	157.016
MP-3299	100	78.0086
MP-18922	139	198.785
MP-1029469	133	138.107
MP-570832	163	47.9416
MP-19094	234	210.683
MP-22418	94	43.7064
MP-7430	39	44.8817
MP-994	100	70.1949
MP-4488	83	70.2427
MP-978265	69	54.0471
MP-19417	169	192.228
MP-1008557	259	266.403
MP-1684	114	41.7638
MP-38843	174	141.621
MP-15053	156	136.649
MP-3210	105	89.5385
MP-753712	53	73.4219
MP-933	75	64.096
MP-603719	244	305.859
MP-545974	121	148.579
MP-971712	49	65.6979
MP-675902	62	67.237
MP-8150	36	40.1425
MP-754246	44	162.173
MP-3862	58	67.1816
MP-28895	88	84.6922
MP-11169	107	63.1892
MP-20479	47	42.2715
MP-551918	131	210.149
MP-19331	176	188.226
MP-1016853	159	206.061
MP-2979	163	168.225
MP-1029779	150	160.585
MP-5597	106	88.1842
MP-865522	88	37.0054
MP-780260	51	181.753
MP-13149	50	51.0566
MP-864954	247	168.811
MP-862750	58	50.1401
MP-554278	181	179.655
MP-1444	38	35.9251
MP-775296	168	184.06
MP-11282	218	106.156
MP-996975	113	86.9639
MP-4883	94	71.7265
MP-3698	56	56.1361
MP-1001011	188	125.995
MP-18814	104	247.829
MP-865444	91	39.6796
MP-865793	85	39.9105
MP-553961	169	159.948
MP-16266	59	48.3298
MP-16260	84	69.0479
MP-777479	44	132.039
MP-866165	110	52.7569
MP-568961	79	62.442
MP-571203	73	78.4204
MP-1029834	158	129.303
MP-504580	143	184.269
MP-18816	181	202.22
MP-4842	84	98.2407
MP-996996	162	115.879
MP-22493	89	40.0369
MP-1017534	51	56.945
MP-1260	109	48.1439
MP-5387	136	145.275
MP-4824	44	43.2542
MP-569450	202	179.817
MP-15702	259	304.238
mvc-13995	168	166.888
MP-545756	72	128.978
MP-717	202	337.237
MP-306	43	266.106
mvc-15989	176	146.561
MP-7879	48	47.7802
MP-2706	56	161.213
MP-1007823	206	256.125
MP-811	151	46.2642
MP-19857	85	81.681
MP-15608	69	69.3606
MP-1017467	50.94	212.89
MP-752496	160	219.545
MP-23227	44	68.4654
MP-32880	48	71.571
MP-22913	43	71.7199
MP-19177	180	218.799
MP-8208	189	149.586
MP-20724	35	45.0261
MP-862	63	73.1028
MP-2700	63	70.4371
MP-1009733	35	39.5799
MP-313	118	158.803
MP-20725	122	158.909
MP-7907	38	72.6927
MP-861616	99	40.1206
MP-865795	88	40.7553
MP-672	53	57.5132
MP-2469	53	57.5246
MP-1073	31	34.4116
MP-676861	204	232.116
MP-1708	60	57.4724
MP-865430	41	57.0749
MP-5928	39	78.0676
mvc-13691	183	150.478
MP-862887	97	49.1121
MP-753059	64	181.672
MP-776083	45	142.246
MP-556927	36	107.978
MP-1016873	136	153.235
MP-558781	178	160.886
MP-7880	60	51.2962
MP-22412	44	62.5158
MP-19326	108	199.021
MP-27660	43	69.7718
MP-6980	84	87.424
MP-1018157	205	194.716
MP-1014373	102	99.3821
MP-760396	218	190.451
MP-4343	54	73.2936
MP-1022583	31	32.0622
MP-1029349	71	70.1878
MP-30365	148	48.2008
MP-1025373	38	115.426
MP-9755	233	226.502
MP-30472	51	49.3029
MP-3519	130	125.57
MP-865730	135	46.8239
mvc-14558	112	124.448
MP-637614	54	74.3
MP-5498	60	79.6357
MP-8231	168	150.572
MP-2606	100	46.2797
MP-997098	161	145.942
MP-756361	122	117.104
MP-2807	98	87.0921
MP-1009746	42	66.3629
MP-865044	166	58.6726
MP-865043	109	57.1998
MP-866069	128	58.8193
MP-755759	217	188.819
MP-556605	191	189.455
MP-3807	63	75.6284
MP-3159	33	67.2295
MP-1055	59	60.5284
MP-2691	45	50.5057
MP-1070	44	50.5096
MP-19824	78	77.361
MP-5486	93	78.0818
MP-756134	144	137.082
MP-5798	165	165.817
MP-760401	189	130.046
MP-866024	153	64.7093
MP-771199	148	157.947
MP-2052	84	78.2323
MP-15607	154	198.972
MP-20940	150	158.677
MP-2647	105	42.5833
MP-5839	106	228.118
MP-19376	150	191.437
MP-865123	132	64.0287
MP-996971	172	150.834
MP-867849	69	34.8055
MP-19413	209	209.127
MP-8085	57	61.6223
MP-1039147	57	38.6096
MP-21096	52	63.5345
MP-1565	235	224.34
MP-2574	175	201.198
MP-754588	128	192.636
MP-5166	88	77.2029
MP-770690	127	200.539
MP-979423	54	55.9873
MP-18775	138	178.832
MP-9615	68	82.2096
MP-962068	125	38.6235
MP-16613	175	127.016
MP-13061	144	142.636
MP-1017533	143	113.936
MP-16053	42	192.243
MP-1009488	259	172.483
MP-973933	230	145.012
MP-773864	166	178.353
MP-1001023	120	192.373
MP-867307	209	66.5403
MP-11261	86	35.4942
MP-1439	205	222.349
MP-1147	180	202.043
MP-430	158	227.852
MP-755302	175	170.377
MP-989609	150	132.296
MP-16253	31	33.2906
MP-996995	99	125.852
MP-11883	196	53.5061
MP-215	46	52.7373
MP-976330	146	45.7029
MP-16482	140	49.8679
MP-571443	36	42.503
MP-645159	162	153.568
MP-5377	186	149.138
MP-754262	114	193.53
MP-23052	36	80.8012
MP-977462	149	43.1109
MP-34467	45	85.5353
MP-5350	44	84.5182
MP-22253	41	78.2152
MP-541937	38	78.3155
MP-30395	100	43.6739
MP-864910	149	62.1153
MP-5589	78	85.045
MP-972916	69	57.9198
MP-865870	136	56.0612
MP-19968	49	48.7925
MP-8090	93	207.092
MP-25886	69	199.087
MP-754223	147	154.291
MP-1009756	40	33.2807
MP-11284	49	52.16
MP-7288	140	132.023
MP-36800	246	158.382
MP-22052	66	79.5807
MP-16886	92	36.0705
MP-18937	202	196.861
MP-715553	107	183.278
MP-14089	57	75.7851
MP-1016296	40	40.4923
MP-760439	211	190.595
MP-761574	155	181.926
MP-581707	121	46.4932
MP-11176	132	57.591
MP-11256	103	41.0941
MP-1014244	177	150.74
mvc-11115	97	179.427
MP-15697	31	35.9481
MP-755920	193	191.162
MP-22992	36	129.89
MP-12908	62	54.4265
MP-977566	97	56.2286
MP-989576	182	158.678
MP-10054	116	90.9807
MP-12335	111.65	252.014
MP-574025	127	46.9853
MP-997181	150	225.667
MP-864935	112	34.8623
MP-768479	152	133.895
MP-1018009	51	35.5029
MP-30834	56	45.9138
MP-6953	87	92.1092
MP-15776	37	72.1626
MP-1009078	305	194.739
MP-448	251	164.543
MP-13434	106	59.5698
MP-2533	235	170.66
[truncated: 4,193 more rows]

## Sheet: Figure 3d
Crystal	BO (GPa)	BEXP (GPa)	BEXP (GPa)	MARE	MAE
Diamond	436	442	50	--	--
BN	348	369	100	0.2794	30.5441
OsN2	402	358	150	0.2893	40.9341
PtN2	329	354	200	0.1721	33.935
MoN	334	345	250	0.1206	28.9427
TaC	273	344	300	0.0903	28.9025
WC	357	329	350	0.0824	28.7062
Mo2N	301	301	400	0.0668	24.2745
NbC	354	300
RuO2	252	270
HfC	197	242
TiC	219	242
β-SiN4	214	234
ZrSiO4	183	230
Cr2O3	202	224
ZrC	179	223
SiC	199	211
AlN	187	201
GaN	154	180
BP	136	173
MgO	106	156
InN	114	139
CaO	68	106
BeS	61	105
Si	83	100

## Sheet: Figure 4b
MP-ID	BF (GPa)	BO (GPa)	BF (GPa)	MARE			ID	BHF (GPa)	BO (GPa)
MP-2852	416	442.367	50	0.2738			OQMD-14925	441.65	451.798
MP-1009818	415	422.149	100	0.1978			OQMD-21515	435.88	393.844
MP-1009735	413	391.795	150	0.1526			OQMD-22207	427.72	383.769
MP-1985	409	410.106	200	0.1351			MP-867141	424.76	393.22
MP-1639	408	347.702	250	0.1175			OQMD-1625530	422.38	394.424
MP-571653	394	433.467	300	0.1014			OQMD-22377	422.32	392.845
MP-7142	390	401.919	350	0.0832			OQMD-319530	419.1	394.04
MP-1008826	390	379.588	400	0.0563			OQMD-22307	418.71	410.219
MP-999308	388	403.871					OQMD-1625527	418.27	384.775
MP-1894	387	349.728					OQMD-22378	417.41	386.129
MP-1019055	380	415.564					OQMD-347040	417.13	395.269
MP-1018649	378	387.18					OQMD-1230026	416.1	375.768
MP-867212	378	376.75					OQMD-1435176	415.92	378.886
MP-991	376	361.603					OQMD-301434	415.5	399.641
MP-2653	373	347.13					OQMD-1625534	415.41	387.097
MP-1002117	372	362.604					OQMD-1230666	414.79	388.163
MP-1018850	371	374.888					OQMD-8183	414.36	402.757
MP-974430	371	360.361					OQMD-304348	413.98	393.572
MP-1008835	370	374.791					MP-1079494	413.2	388.475
MP-1019052	368	359.883					OQMD-326001	412.88	376.002
MP-13136	365	351.421					OQMD-344016	412.86	390.06
MP-974435	364	380.699					OQMD-1625537	411.2	388.3
MP-21264	363	396.304					OQMD-14924	410.84	418.262
MP-864735	363	308.718					OQMD-325825	410.84	408.256
MP-629458	362	384.385					OQMD-22256	410.54	404.991
MP-999549	362	347.911					OQMD-337952	410.43	387.849
MP-30148	361	384.432					OQMD-1625528	409.91	385.261
MP-1017532	360	287.19					MP-1102681	409.05	428.296
MP-1008630	358	362.794					OQMD-327494	407.6	386.593
MP-999117	356	355.551					OQMD-326779	406.76	391.17
MP-1009831	355	295.168					MP-1219533	406.22	358.068
MP-1008798	355	372.046					OQMD-319188	405.82	385.864
MP-2305	352	316.818					MP-1186060	404.64	377.372
MP-30745	352	338.329					OQMD-1625541	404.62	382.773
MP-974625	351	351.713					MP-1104073	404.54	430.952
MP-21464	350	310.185					OQMD-1625539	403.87	385.11
MP-867792	350	352.593					OQMD-323983	403.28	383.293
MP-1019054	349	359.583					OQMD-336459	402.68	376.74
MP-1008523	348	376.031					OQMD-1625529	402.57	382.335
MP-570604	348	282.006					MP-867264	402.34	374.075
MP-974415	346	263.536					OQMD-1625533	402.27	376.814
MP-1018050	346	334.313					OQMD-301945	401.79	370.338
MP-1002183	344	289.43					OQMD-327347	401.64	360.44
MP-865904	344	262.789					OQMD-1625866	401.48	372.809
MP-1773	343	309.786					OQMD-301470	401.47	382.196
MP-10030	342	338.852					OQMD-1625532	400.97	377.252
mvc-15387	342	364.748					OQMD-345928	400.77	378.094
MP-7832	342	306.205					OQMD-1572129	399.61	364.009
MP-415	341	364.354					OQMD-347004	399.27	381.736
MP-1008487	341	305.941					OQMD-303986	399.13	384.727
MP-27768	339	296.989					OQMD-1625531	398.81	380.031
MP-1459	338	281.277					OQMD-1626083	398.64	359.595
MP-865960	338	338.727					OQMD-1626105	398.55	365.732
MP-11482	337	327.062					OQMD-1506633	398.06	364.861
MP-567397	336	323.43					OQMD-1626095	398.03	359.353
MP-1008805	335	358.791					OQMD-28588	397.85	357.038
MP-2746	335	315.936					OQMD-298093	397.82	378.288
MP-974416	335	347.1					OQMD-1626098	397.79	365.539
MP-2034	335	324.03					OQMD-1375893	397.61	378.606
MP-7573	335	293.026					OQMD-1626107	397.45	371.903
MP-22759	335	282.355					OQMD-343674	397.35	381.106
MP-974326	334	333.133					OQMD-302212	397.23	369.807
MP-30744	334	327.192					OQMD-347972	396.3	380.784
MP-2811	334	330.771					OQMD-323434	396.24	363.703
MP-999307	332	374.621					MP-1186902	396.16	361.225
MP-999266	330	404.618					OQMD-346693	396.04	369.71
MP-1113	330	303.398					OQMD-1625540	395.87	370.143
MP-1019740	329	276.134					OQMD-1625535	395.76	372.163
MP-999120	329	277.674					OQMD-109344	395.54	350.843
MP-251	327	285.188					OQMD-297387	395.44	379.422
MP-1008527	326	322.606					MP-1223677	395.19	357.192
MP-862604	326	333.347					OQMD-1339478	394.62	362.814
MP-862779	326	325.714					OQMD-300463	394.33	380.384
MP-1017987	325	321.865					OQMD-1339933	393.94	354.007
MP-265	325	308.018					OQMD-1626080	393.88	352.889
MP-862589	325	338.822					MP-1101901	393.74	377.289
MP-1002187	324	276.59					OQMD-348469	393.42	378.056
MP-1086	324	268.518					OQMD-22422	393.41	401.337
MP-863709	324	323.077					OQMD-1626097	393.3	359.374
MP-999317	323	378.118					OQMD-324284	393.29	373.879
MP-569803	323	287.39					OQMD-298452	393.28	363.275
MP-567925	322	313.751					OQMD-337805	393.25	360.904
MP-973534	322	292.526					MP-1077354	393.17	384.734
MP-1018849	321	374.381					OQMD-22419	393.11	402.351
MP-1008525	321	321.153					OQMD-14926	392.94	443.609
MP-9258	320	181.557					OQMD-325432	392.48	362.329
MP-1082	320	309.338					OQMD-22418	392.29	402.298
MP-20318	320	297.727					OQMD-1626094	392.28	352.526
MP-865496	320	310.542					OQMD-1625979	392.1	360.128
MP-20937	320	322.757					OQMD-323296	391.82	356.491
MP-925	319	285.483					OQMD-1230421	391.05	365.06
MP-613327	319	286.383					OQMD-1625882	390.88	358.279
MP-12875	318	237.601					OQMD-1623727	390.78	357.143
MP-2082	318	268.155					MP-1079046	390.49	398.863
MP-4472	317	293.754					MP-1095030	390.14	399.316
MP-997617	317	349.184					OQMD-320662	390.08	369.692
MP-1009471	316	275.884					MP-1223662	389.93	351.366
MP-644751	316	305.389					OQMD-1625538	389.87	374.237
MP-15703	316	350.518					OQMD-1625536	389.86	375.417
MP-8102	315	333.696					OQMD-301123	389.78	356.385
MP-2701	315	264.895					OQMD-1626106	389.44	365.517
MP-862620	315	318.855					OQMD-1230679	389.43	354.414
MP-2634	314	260.657					OQMD-1626096	389.23	353.156
MP-2850	314	317.751					OQMD-1374901	388.96	366.369
MP-867356	314	307.214					OQMD-347782	388.38	356.217
MP-1009787	313	336.166					OQMD-297956	388.35	360.469
MP-1339	313	301.05					OQMD-303220	388.22	373.486
MP-8101	311	338.648					OQMD-345148	388	365.22
MP-1890	311	272.424					OQMD-21371	387.69	376.377
MP-999264	310	353.972					MP-1220023	387.6	355.829
MP-865212	310	257.566					MP-1184761	387.34	360.322
MP-11481	310	305.539					OQMD-1625875	386.97	361.998
MP-570112	309	316.195					OQMD-301456	386.72	365.501
MP-999198	309	272.393					OQMD-1482705	386.7	359.028
MP-862655	309	308.281					OQMD-348770	386.64	373.232
MP-980203	308	328.008					OQMD-1506634	385.97	363.802
MP-15722	308	248.163					OQMD-1625880	385.94	360.93
MP-1282	307	271.096					MP-1219535	385.67	351.284
MP-12083	307	324.817					OQMD-327716	385.67	368.478
MP-1279	307	266.64					OQMD-1243258	385.43	358.619
MP-1008625	306	322.921					OQMD-1738291	385.32	362.518
MP-676416	306	277.284					OQMD-302268	385.21	357.153
MP-19789	306	299.619					OQMD-1428288	385.12	366.71
MP-1009078	305	306.184					OQMD-323507	384.93	378.597
MP-1580	305	262.649					OQMD-1531602	384.76	354.973
MP-21347	305	259.676					OQMD-21464	383.99	356.947
MP-1014460	304.69	315.854					OQMD-1105076	383.85	351.187
MP-607371	304	345.421					OQMD-1626140	383.74	360.916
MP-10055	303	257.664					OQMD-21370	383.68	375.955
MP-1108	303	238.621					OQMD-1625915	383.27	354.951
MP-20857	303	247.82					OQMD-1625922	383.27	354.896
MP-1007693	302	314.649					OQMD-304521	383.06	360.862
MP-27953	302	297.718					OQMD-21185	382.84	390.248
MP-972036	301	315.444					OQMD-320340	382.75	371.388
MP-960	301	271.434					OQMD-1625867	382.67	352.011
MP-910	300	247.983					OQMD-1625984	382.65	360.049
MP-889	300	274.149					OQMD-1625985	382.57	367.204
MP-1841	300	299.049					OQMD-1450721	382.4	393.631
MP-862586	299	322.598					OQMD-321285	382.16	367.54
MP-10144	298	298.597					OQMD-347993	381.5	376.813
MP-15799	298	261.126					OQMD-1625924	381.45	361.325
MP-1007660	297	335.9					OQMD-1625978	381.39	353.288
MP-13076	297	365.444					OQMD-303689	381.09	373.354
MP-1017529	297	214.271					MP-1008802	381.08	376.498
MP-9999	297	260.021					OQMD-1625860	381	360.571
MP-1025192	296	246.924					OQMD-1625969	380.71	353.573
MP-2331	296	260.608					OQMD-328775	380.34	358.064
MP-10142	296	229.385					OQMD-1625871	380.15	352.639
MP-865933	295	244.655					OQMD-21183	379.59	390.085
MP-1008526	295	321.291					OQMD-320829	379.45	360.427
MP-1002188	295	279.291					OQMD-344826	379.41	370.139
MP-10015	295	288.157					OQMD-1218562	379.19	352.915
MP-8046	294	266.977					OQMD-21161	379.09	401.621
MP-2501	294	266.804					OQMD-1228248	378.94	350.593
MP-1089	294	292.569					OQMD-16166	378.92	390.299
MP-1552	294	285.695					OQMD-1550514	378.58	352.091
MP-2075	293	263.126					OQMD-21186	378.54	389.019
MP-35869	292	250.057					OQMD-1594612	377.88	371.275
MP-20787	292	227.027					OQMD-16167	377.81	390.475
MP-801	292	291.618					OQMD-298560	377.62	370.03
MP-4253	291	291.545					OQMD-321736	377.58	360.764
MP-9587	291	274.286					OQMD-7497	377.09	352.867
MP-865497	291	288.496					MP-1077743	376.98	386.621
MP-10057	291	237.383					OQMD-319018	376.82	354.303
MP-15617	291	270.95					OQMD-346222	376.65	356.011
MP-977353	290	251.519					OQMD-320915	376.59	350.45
MP-15660	289	226.085					OQMD-1626129	376.2	358.77
MP-29026	289	322.152					OQMD-1483034	375.99	354.127
MP-15809	289	271.692					OQMD-302880	375.59	350.429
MP-1491	289	231.722					OQMD-339233	375.5	357.848
MP-1120	288	279.967					OQMD-1450671	375.2	350.926
MP-450	288	223.349					OQMD-1229033	374.97	355.63
MP-996	288	248.796					OQMD-1625996	374.81	352.946
MP-1019317	288	273.037					OQMD-1625878	374.63	357.629
MP-1077	288	269.936					OQMD-1340822	374.17	354.528
MP-865733	288	286.651					OQMD-1625977	374.15	353.437
MP-999263	287	299.037					OQMD-1243624	373.96	357.243
MP-976943	286	274.841					OQMD-347130	373.83	355.707
MP-977283	286	286.867					OQMD-1625855	373.79	354.256
MP-867107	286	295.34					OQMD-1625923	373.58	354.672
MP-975834	286	296.137					OQMD-337433	373.45	363.743
MP-862798	285	266.016					OQMD-303406	373.33	356.389
MP-27710	285	247.643					OQMD-319616	373.29	355.226
MP-865664	285	289.774					OQMD-325497	373.19	353.831
MP-8780	285	300.579					OQMD-1625863	373.08	355.054
MP-984728	284	296.832					OQMD-1625865	373.01	354.02
MP-1001789	284	302.254					OQMD-322644	372.97	356.843
MP-1497	284	263.123					OQMD-306468	372.29	358.344
MP-12778	284	295.52					OQMD-1230413	372.11	352.161
MP-867281	284	289.398					OQMD-303463	371.8	352.267
MP-867357	284	280.552					OQMD-478094	371.74	350.031
MP-20133	283	259.081					OQMD-1228614	371.71	359.919
MP-30866	283	270.463					OQMD-347599	371.39	350.895
MP-20362	282.93	251.153					MP-1078828	371.36	394.614
MP-30785	282.8	226.835					OQMD-21265	371.04	399.047
MP-1017542	282	305.808					OQMD-1625864	370.86	352.36
MP-416	282	298.594					OQMD-299224	370.77	364.46
MP-9208	282	225.853					OQMD-1484855	370.63	351.01
MP-1008785	281	233.989					OQMD-1625983	370.55	359.739
MP-12120	280	288.95					MP-1219523	370.26	352.134
MP-6947	280	170.01					OQMD-345771	370.23	366.038
MP-569167	280	240.749					OQMD-310002	369.96	353.713
MP-867275	280	294.533					OQMD-345315	369.77	358.952
MP-977563	279	229.813					OQMD-323113	369.21	354.728
MP-865680	279	275.314					OQMD-299307	368.78	358.769
MP-567164	279	247.469					OQMD-1594611	368.74	352.536
MP-569270	279	222.185					OQMD-343504	368.08	350.017
MP-2157	279	256.144					OQMD-1367147	367.92	356.905
MP-865506	278	292.046					OQMD-1738292	367.7	357.329
MP-865499	278	270.407					OQMD-1625957	367.5	350.129
MP-972810	278	268.288					OQMD-335955	367.39	352.756
MP-999503	277	282.559					OQMD-1230305	366.53	351.982
MP-7228	277	245.161					MP-1246933	365.82	350.241
MP-2723	277	225.915					OQMD-347920	365.59	360.143
MP-1609	276	283.663					OQMD-337472	365.56	351.628
MP-2126	276	280.68					OQMD-328932	365.47	358.455
MP-999502	275	260.413					MP-568862	365.42	393.072
MP-570960	274	277.071					OQMD-301697	363.8	353.832
MP-1281	274	266.701					OQMD-344102	363.44	351.452
MP-10255	274	211.017					OQMD-1230687	363.33	352.027
MP-571499	274	265.64					OQMD-306660	363.16	372.335
MP-999118	273	280.358					OQMD-1486174	362.77	350.312
MP-570155	273	310.004					OQMD-1230298	362.45	354.571
MP-10196	273	237.962					MP-1102441	362.21	375.176
MP-974370	273	250.163					OQMD-327014	361.74	351.171
MP-862700	273	279.182					OQMD-1738303	361.36	351.528
MP-865665	273	271.704					OQMD-21160	358.92	385.436
MP-569250	273	267.494					OQMD-1594535	358.67	362.855
MP-867788	273	264.046					OQMD-301825	357.53	350.738
MP-865025	273	249.55					OQMD-20338	357.32	371.351
MP-9973	273	215.952					OQMD-1473555	357.09	352.064
MP-569376	272	236.128					OQMD-318676	355.08	363.63
MP-1008274	272	253.869					OQMD-319617	354.39	356.529
MP-4984	272	250.252					OQMD-344103	354.39	350.387
MP-952	272	257.035					OQMD-336934	353.73	382.015
MP-862445	272	272.495					OQMD-307848	352.99	365.128
MP-864650	272	268.026					OQMD-323051	352.09	371.441
MP-2577	271.34	278.474					MP-1079201	351.96	378.913
MP-7927	271	248.07					OQMD-1482388	351.86	353.936
MP-1473	271	258.931					MP-1080193	351.1	358.749
MP-11517	271	269.102
MP-38818	271	203.086
MP-2118	270	316.775
MP-862622	270	269.161
MP-974458	269	301.113
MP-976923	269	159.932
MP-977561	269	237.261
MP-1008279	269	239.502
MP-867837	269	262.181
MP-30787	269	258.042
MP-585	268	272.77
MP-31219	268	254.188
MP-867123	268	273.913
MP-1021503	267	148.716
mvc-10883	267	139.668
MP-649	267	237.047
MP-2728	267	315.159
MP-6988	267	248.02
MP-12595	267	260.471
MP-1097	267	223.506
MP-10374	267	277.48
MP-1232	266	258.651
MP-1010	266	252.55
MP-260	266	275.058
MP-2828	266	215.706
MP-1438	266	273.119
MP-972326	266	261.869
MP-977390	266	220.73
MP-1008987	265	305.009
MP-558733	265	167.644
MP-1601	265	244.241
MP-867816	265	275.723
MP-865462	265	265.201
MP-865485	265	259.628
MP-864971	265	216.352
MP-865022	265	327.469
MP-570684	265	268.303
MP-1002105	264	302.774
MP-1019272	264	276.803
MP-344	264	255.693
MP-1272	264	271.976
MP-996940	264	286.371
MP-567747	264	247.726
MP-2580	264	203.552
MP-21336	264	191.462
MP-982070	263	266.361
MP-867846	263	259.855
MP-865810	263	257.478
MP-2192	262	241.764
MP-15226	262	350.864
MP-22087	262	283.871
MP-14019	262	227.637
MP-30850	262	237.976
MP-865278	262	264.715
MP-1689	262	256.837
MP-20868	261	246.005
MP-12979	260	111.812
MP-864761	260	259.223
MP-1020	260	240.822
MP-1139	260	240.124
MP-15702	259	274.471
MP-1009488	259	283.307
MP-1008557	259	247.487
MP-1008280	259	237.47
MP-1359	259	253.608
MP-492	259	237.637
MP-864989	259	264.173
MP-21316	259	228.983
MP-8615	259	172.089
MP-998903	258	248.677
MP-982734	258	290.86
MP-10025	258	256.878
MP-977425	258	234.481
MP-864951	258	297.836
MP-22262	258	222.423
MP-1008275	257.24	237.707
MP-1016876	257	145.63
MP-1018718	257	243.218
MP-981384	257	300.087
MP-22488	257	259.25
MP-865472	257	238.751
MP-10706	257	254.719
MP-825	257	206.861
MP-1009540	256	336.636
MP-999259	256	321.28
MP-10909	256	283.449
MP-7088	256	228.382
MP-1145	256	195.548
MP-2091	256	207.117
MP-33137	256	206.783
MP-631354	255	299.932
MP-20812	255	141.03
MP-1330	255	236.172
MP-374	255	267.082
MP-7804	255	202.21
MP-11572	255	244.236
MP-979289	255	275.548
MP-865916	255	263.015
MP-865501	255	245.013
MP-862713	255	219.773
MP-2540	254	244.562
MP-864970	254	256.966
MP-865653	254	253.326
MP-861610	254	272.464
MP-10136	254	222.015
MP-961653	253	203.973
MP-569594	253	237.055
MP-631	253	218.34
MP-865507	253	240.947
MP-11607	252	227.471
MP-30570	252	178.813
MP-1395	252	244.385
MP-1994	252	183.918
MP-1275	252	238.348
MP-977107	251	141.701
MP-631523	251	230.121
MP-999377	251	235.895
MP-999086	251	308.948
MP-493	251	236.134
MP-973935	251	320.557
MP-1185	251	236.952
MP-448	251	255.518
MP-865484	251	251.374
MP-2536	251	220.888
MP-866161	251	238.151
MP-12109	251	248.686
MP-639789	251	313.403
MP-579	250.79	320.881
MP-1008677	250	154.08
MP-12700	250	231.079
MP-981365	250	263.275
MP-972209	250	246.242
MP-637575	250	239.296
MP-1009836	249	207.368
MP-1008635	249	283.761
MP-999357	249	260.472
MP-2449	249	233.453
MP-22631	249	261.896
MP-864764	249	239.687
MP-729	249	236.683
MP-1016879	248	133.919
MP-550893	248	147.886
MP-381	248	236.229
MP-291	248	260.769
MP-866213	248	245.86
MP-1008282	247.53	243.527
MP-1352	247	195.8
MP-12108	247	229.523
MP-864670	247	239.774
MP-864954	247	258.63
MP-7851	247	218.348
MP-1009218	246	256.454
MP-998947	246	258.34
MP-13100	246	250.935
MP-20994	246	165.391
MP-715	246	238.821
MP-36800	246	232.103
MP-866121	246	239.982
MP-977534	246	207.456
MP-7948	246	259.356
MP-1009696	245	249.609
MP-862790	245	240.278
MP-11514	245	225.252
MP-864966	245	259.144
MP-1019319	245	314.548
MP-12608	245	236.407
MP-21248	245	219.069
MP-631320	244	295.362
MP-30738	244	275.826
MP-603719	244	158.074
MP-761034	244	196.777
MP-248	244	240.698
MP-21476	244	240.342
MP-1032	244	209.269
MP-10059	244	195.927
MP-865442	244	259.141
MP-866114	244	247.665
MP-864639	244	236.78
MP-30849	244	229.307
MP-20648	244	221.133
MP-534	243	232.847
MP-974335	243	265.737
MP-1799	243	214.954
MP-570963	243	231.942
MP-316	243	233.885
MP-2678	243	219.266
MP-12593	243	266.188
MP-865656	243	248.707
MP-865494	243	233.91
MP-865681	243	226.133
MP-190	243	166.439
MP-2311	243	170.114
MP-12678	243	249.195
MP-1001581	242	250.819
MP-18257	242	243.209
MP-1009134	242	248.692
MP-1017515	242	206.365
MP-20180	242	244.75
MP-446	242	256.2
MP-974341	242	265.514
MP-1007881	242	225.358
MP-2385	242	232.556
MP-30852	242	235.976
MP-7632	242	214.572
MP-11275	242	250.103
MP-27488	242	227.194
MP-1332	242	223.543
MP-1002206	241	251.911
MP-972066	241	145.086
MP-1009838	241	190.967
MP-865791	241	256.135
MP-372	241	232.396
MP-972205	241	261.094
MP-866154	241	245.886
MP-2705	241	233.609
MP-864672	241	230.501
MP-990076	240	156.361
MP-20741	240	166.937
MP-867280	240	241.874
MP-20689	240	196.217
MP-1019262	239	225.626
MP-1001602	239	236.272
MP-1016846	239	112.672
MP-977997	239	222.768
MP-998965	239	127.838
MP-22610	239	222.577
MP-16495	239	189.003
MP-865533	239	253.833
MP-9985	239	201.72
MP-1017531	239	218.868
MP-1009130	239	298.191
MP-862446	239	227.537
MP-865482	239	224.176
MP-865585	239	223.312
MP-865026	239	227.818
MP-865586	239	219.262
MP-1017578	239	208.23
MP-2760	239	230.871
MP-21495	239	204.987
MP-1017546	238	188.415
MP-755264	238	161.169
MP-3803	238	223.406
MP-1472	238	169.865
MP-865966	238	248.046
MP-867874	238	240.836
MP-972957	238	190.065
MP-10113	238	250.79
MP-725	238	184.402
MP-7596	238	209.86
MP-21449	238	186.133
MP-1009848	237	276.07
MP-999355	237	215.417
MP-12107	237	220.538
MP-22787	237	181.29
MP-432	237	231.241
MP-3464	237	239.504
MP-865495	237	232.962
MP-864640	237	225.365
MP-2006	237	223.02
MP-567612	237	253.78
MP-1021323	236	242.557
MP-2633	236	141.037
MP-3000	236	228.715
MP-875	236	259.68
MP-21075	236	195.389
MP-864990	236	245.324
MP-867216	236	240.279
MP-865717	236	239.881
MP-865385	236	231.601
MP-862778	236	223.867
MP-10118	236	277.739
MP-28897	236	247.202
MP-20436	236	199.036
MP-1565	235	135.151
MP-2533	235	152.241
MP-2732	235	205.716
MP-862699	235	250.758
MP-866284	235	246.832
MP-866001	235	227.916
MP-988	235	208.99
MP-3802	235	222.382
MP-12605	234	221.336
MP-2794	234	238.115
MP-10037	234	209.328
MP-972220	234	220.724
MP-7130	234	244.014
MP-30811	234	230.121
MP-19094	234	155.135
MP-1025213	234	195.774
MP-1009770	233	290.594
MP-1251	233	217.375
MP-1716	233	204.078
MP-1084	233	202.725
MP-784630	233	224.734
MP-862609	233	249.631
MP-865914	233	227.691
MP-5529	233	206.264
MP-12659	233	239.039
MP-9755	233	136.662
MP-11456	233	213.845
MP-1016845	232	95.3881
MP-999576	232	252.827
MP-21211	232	145.218
MP-867779	232	211.191
MP-2179	232	245.879
MP-977382	232	218.038
MP-865490	232	210.082
MP-862288	232	206.918
MP-1143	232	145.125
MP-22204	232	197.486
MP-1938	231	148.106
MP-2515	231	244.136
MP-670	231	203.981
MP-1018054	231	214.548
MP-15704	231	232.737
MP-2302	231	174.675
MP-864950	231	261.808
MP-864983	231	259.188
MP-862781	231	243.706
MP-865842	231	236.758
MP-867828	231	229.755
MP-861908	231	229.403
MP-864953	231	227.391
MP-11537	231	220.191
mvc-11693	230	120.552
MP-631576	230	184.609
MP-973933	230	234.785
MP-29674	230	234.524
MP-12585	230	250.802
MP-1152	230	221.204
MP-627439	230	241.898
MP-22793	230	190.805
MP-11506	230	222.441
MP-1346	230	201.141
MP-741	229	160.482
MP-11452	229	236.905
MP-1885	229	233.003
MP-866071	229	255.399
MP-861912	229	227.932
MP-865669	229	221.386
MP-865471	229	215.069
MP-866141	229	169.772
MP-568077	229	199.104
MP-20335	229	201.339
MP-1016883	228	98.2182
MP-40793	228	234.189
MP-754333	228	161.416
MP-32679	228	218.752
MP-19066	228	182.016
MP-30858	228	207.665
MP-19390	228	148.024
MP-1235	228	231.188
MP-784631	228	224.974
MP-864936	228	242.139
MP-865486	228	222.634
MP-977430	228	203.443
MP-7692	228	222.496
MP-548	228	221.752
MP-1915	228	209.988
MP-2420	228	223.714
MP-8044	228	200.864
MP-571126	228	217.894
MP-569989	228	206.924
MP-10366	228	193.744
MP-974457	227	214.335
MP-861666	227	248.666
MP-1018142	227	210.626
MP-29076	227	306.183
MP-865191	227	222.353
MP-22351	227	276.345
MP-696746	227	232.395
MP-978500	227	260.074
MP-1008530	227	173.562
MP-865876	227	235.929
MP-865038	227	219.788
MP-865901	227	188.972
MP-1025370	227	193.927
MP-1128	227	233.948
MP-19905	227	198.096
MP-1016999	226	97.9829
MP-11736	226	142.821
MP-867786	226	243.726
MP-865234	226	223.463
MP-865840	226	223.399
MP-865640	226	207.203
MP-318	226	182.807
MP-1025170	226	176.535
MP-11557	226	234.355
MP-20418	226	218.146
MP-1018734	225	331.843
MP-1009832	225	213.432
MP-1001826	225	229.054
MP-8074	225	126.937
MP-978952	225	90.6602
MP-10373	225	258.848
MP-32994	225	187.365
MP-672259	225	192.746
MP-188	225	215.65
MP-865048	225	228.618
MP-864651	225	215.595
MP-865382	225	214.207
MP-21883	225	162.187
MP-4382	225	216.223
MP-259	225	224.547
MP-9987	225	190.493
MP-569568	225	211.363
MP-22287	225	201.112
MP-2058	225	211.13
mvc-11548	224	135.57
mvc-11229	224	120.233
MP-2664	224	160.386
MP-510623	224	229.672
MP-776331	224	179.956
MP-7506	224	216.5
MP-1018166	224	236.834
MP-864985	224	260.586
MP-866062	224	214.612
MP-867771	224	213.655
MP-999376	224	212.802
MP-865554	224	211.072
MP-867507	224	171.276
MP-862870	223	144.453
MP-867927	223	244.268
MP-1009792	223	285.071
MP-1871	223	233.638
MP-219	223	199.99
MP-974616	223	247.785
MP-867835	223	238.75
MP-862725	223	234.805
MP-865021	223	226.935
MP-862669	223	173.292
MP-11507	223	218.181
MP-1400	223	221.292
MP-4938	223	183.238
MP-1932	223	220.591
MP-1458	223	209.508
MP-576	223	222.299
MP-998908	222	187.587
MP-570430	222	214.933
MP-22749	222	321.901
MP-1007923	222	215.58
MP-865655	222	221.457
MP-570491	222	202.091
MP-867304	222	180.304
MP-867292	222	177.75
MP-867249	222	175.407
MP-28786	222	250.979
MP-574	222	201.482
MP-10470	222	188.727
MP-978490	221	174.469
MP-861873	221	119.537
MP-629397	221	233.15
MP-567617	221	310.045
MP-754434	221	209.373
MP-8939	221	203.128
MP-1483	221	199.989
MP-776532	221	126.973
MP-2795	221	178.154
MP-922	221	237.306
MP-867114	221	237.136
MP-862705	221	227.052
MP-7892	221	236.179
MP-10739	221	190.432
MP-15963	221	185.173
MP-510536	221	179.435
MP-30765	220	225.508
MP-10908	220	238.932
MP-675172	220	152.725
MP-1018012	220	158.161
MP-2263	220	223.063
MP-976082	220	236.097
MP-1963	220	210.772
MP-864992	220	248.264
MP-864943	220	236.481
MP-20304	219	309.371
MP-22444	219	189.228
MP-2318	219	206.153
MP-1008632	219	221.757
MP-567345	219	210.062
MP-569458	219	218.318
MP-891	219	202.071
MP-1620	219	202.179
MP-865989	219	221.335
MP-1027	219	213.894
MP-4492	219	212.591
MP-867904	219	207.901
MP-999388	218	212.425
MP-760396	218	152.705
MP-19800	218	181.777
MP-864927	218	231.881
MP-864980	218	244.581
MP-867274	218	231.804
MP-864840	218	216.219
MP-979267	218	213.362
MP-5778	218	170.7
MP-2211	218	198.481
MP-11282	218	216.786
MP-20932	218	178.211
MP-8772	218	193.422
MP-607111	218	215.139
MP-30788	217	206.181
MP-755759	217	131.182
MP-998970	217	136.85
MP-11407	217	205.775
MP-10271	217	202.977
MP-11388	217	210.845
MP-1180	217	242.77
MP-867821	217	213.923
MP-1578	217	197.199
MP-1019380	216	214.105
MP-1008278	216	249.736
MP-3103	216	204.69
MP-949	216	228.457
MP-865229	216	227.89
MP-861978	216	219.636
MP-865094	216	213.412
MP-865003	216	219.866
MP-862600	216	211.531
MP-867878	216	164.281
MP-1025271	216	208.993
MP-778	216	174.662
MP-458	216	142.75
MP-1014307	215	178.246
MP-27693	215	200.48
MP-753459	215	133.768
MP-2783	215	180.612
MP-864770	215	258.476
MP-865948	215	215.924
MP-828	215	188.06
MP-866375	215	155.449
MP-4593	215	241.402
MP-10712	215	210.093
MP-675	215	213.857
MP-1867	215	195.769
MP-1005	215	166.033
MP-10469	215	188.537
MP-1989	215	178.119
MP-37307	214	145.945
MP-1017514	214	225.061
MP-1017544	214	240.3
MP-755483	214	136.312
MP-8045	214	188.424
MP-28056	214	198.298
MP-2657	214	135.861
MP-980749	214	240.579
MP-756638	214	164.83
MP-570641	214	199.17
MP-470	214	130.569
MP-1157	214	197.294
MP-567505	214	199.194
MP-11714	214	199.337
MP-945	214	224.368
MP-867262	214	232.023
MP-866086	214	229.187
MP-30836	214	192.369
MP-579496	214	221.678
MP-10270	214	193.559
MP-2132	213.75	318.79
MP-20586	213	192.837
MP-9916	213	187.568
MP-10266	213	184.487
MP-9947	213	199.302
MP-570690	213	199.178
MP-568619	213	199.243
MP-7631	213	199.318
MP-977356	213	217.709
MP-864798	213	216.687
MP-30856	213	210.165
MP-171	213	196.903
MP-977443	213	195.212
MP-865163	213	182.582
MP-2319	213	203.187
MP-4720	213	191.752
MP-570670	213	236.54
MP-22434	213	150.989
MP-7250	213	194.857
MP-1604	213	181.041
MP-568656	213	199.335
MP-865193	212	222.092
MP-1018721	212	143.317
MP-570287	212	178.135
MP-983430	212	170.395
MP-7140	212	199.223
MP-971739	212	188.202
MP-1025306	212	195.563
MP-592	212	213.062
MP-865569	212	214.293
MP-865809	212	190.364
MP-2199	212	180.845
MP-865280	212	166.636
MP-7574	212	200.455
MP-1025272	212	206.118
MP-20144	212	192.285
MP-16496	211	231.209
MP-4170	211	117.999
MP-984711	211	234.203
MP-2488	211	271.1
MP-760439	211	148.955
MP-13082	211	231.735
MP-974395	211	247.915
MP-8062	211	199.244
MP-229	211	207.007
MP-865448	211	202.71
MP-865895	211	197.739
MP-20685	211	220.182
MP-1451	211	192.041
MP-1585	211	188.94
MP-871	211	171.855
MP-13463	210	216.948
MP-1010071	210	232.539
MP-10913	210	133.352
MP-8110	210	159.807
MP-685097	210	143.482
MP-1030	210	218.579
MP-867840	210	206.865
MP-11531	210	194.698
MP-867116	210	235.861
MP-862723	210	223.63
MP-865807	210	214.698
MP-1431	210	210.137
MP-7577	210	184.211
MP-7829	210	192.82
MP-1949	210	217.854
MP-21371	210	177.295
MP-1018164	209	240.885
MP-631303	209	130.48
MP-2853	209	185.856
MP-1016928	209	140.092
MP-542112	209	90.6725
MP-13178	209	199.973
MP-865877	209	215.579
MP-19413	209	178.475
MP-20860	209	226.299
MP-4471	209	131.058
MP-11513	209	192.771
MP-11541	209	223.993
MP-977541	209	216.464
MP-866155	209	210.267
MP-864984	209	205.541
MP-867307	209	188.11
MP-864968	209	182.373
MP-4992	209	224.86
MP-352	209	137.861
MP-999188	208	189.901
MP-754478	208	121.105
MP-754134	208	121.059
MP-10734	208	150.227
MP-8938	208	185.63
MP-29618	208	199.699
MP-971779	208	212.058
MP-862694	208	207.15
MP-2542	208	154.767
MP-864788	208	196.801
MP-866224	208	193.619
MP-7857	208	164.125
MP-7032	208	174.506
MP-21313	208	228.816
MP-22268	208	175.672
MP-20541	208	168.911
MP-1014993	207	307.821
MP-1019743	207	187.303
MP-1002109	207	194.208
MP-755300	207	139.091
MP-999389	207	182.204
MP-13363	207	219.105
MP-971836	207	180.333
MP-11573	207	211.369
MP-11276	207	210.572
MP-2592	207	185.211
MP-867270	207	200.471
MP-865652	207	205.147
MP-1285	207	187.643
MP-1804	207	218.225
MP-2663	207	190.469
MP-9989	207	171.309
MP-4820	207	128.296
MP-7913	207	232.398
MP-978489	206.74	126.56
MP-13117	206	199.164
MP-1007823	206	226.939
mvc-11730	206	123.333
MP-973004	206	232.046
MP-8927	206	208.481
MP-20679	206	190.427
MP-21012	206	211.979
MP-12798	206	211.709
MP-1299	206	199.262
MP-30835	206	192.04
MP-865768	206	227.155
MP-865650	206	212.502
MP-3805	206	187.212
MP-631555	205	187.451
MP-1008922	205	239.742
MP-999558	205	223.399
MP-972845	205	195.6
MP-30353	205	205.735
MP-1439	205	138.322
MP-1018157	205	266.934
MP-1008349	205	209.235
MP-10440	205	187.56
MP-973342	205	195.123
MP-715923	205	148.083
MP-864957	205	216.769
MP-867897	205	207.947
MP-20516	205	190.922
MP-862706	205	168.221
MP-5019	205	173.055
MP-11580	205	174.524
MP-16526	205	203.298
MP-8042	205	129.508
MP-17413	205	202.087
MP-974565	204	193.43
MP-1022724	204	213.921
MP-7964	204	104.482
MP-507	204	181.505
MP-16521	204	224.207
MP-20211	204	246.576
MP-864782	204	237.21
MP-19009	204	177.983
MP-865649	204	199.148
MP-866143	204	193.884
MP-865023	204	184.482
MP-999133	204	190.385
MP-998964	204	149.981
MP-8282	204	175.014
MP-676861	204	121.305
MP-189	204	224.57
MP-1545	204	188.528
MP-19399	204	189.611
MP-631411	203	101.943
MP-1008224	203	210.131
MP-10883	203	194.986
MP-21163	203	219.867
MP-569249	203	182.244
MP-1418	203	191.65
MP-862291	203	182.559
MP-3340	203	180.884
MP-10046	203	176.174
MP-10924	203	170.556
MP-570923	203	217.552
MP-996161	203	194.613
MP-20892	203	141.338
MP-11560	203	184.808
MP-984717	202.09	184.205
MP-569450	202	199.752
MP-1007657	202	247.49
MP-717	202	174.152
MP-20191	202	194.814
MP-12737	202	187.877
MP-5436	202	189.145
MP-13150	202	207.184
MP-19821	202	223.088
MP-542569	202	208.652
MP-865615	202	213.398
MP-865131	202	204.033
MP-865928	202	198.781
MP-977436	202	193.73
MP-865888	202	191.054
MP-866219	202	185.285
MP-30555	202	173.745
MP-19443	202	147.51
MP-18937	202	156.841
MP-30851	202	201.553
MP-636599	201	205.501
MP-4391	201	146.029
MP-1667	201	173.454
MP-984721	201	157.136
MP-22320	201	190.709
MP-2260	201	212.195
MP-1569	201	217.803
MP-865001	201	224.986
MP-977434	201	203.564
MP-867120	201	208.178
MP-984	201	196.717
MP-867125	201	196.453
MP-20971	201	194.298
MP-3657	201	174.176
MP-567276	201	184.741
MP-615314	201	211.023
MP-818	201	188.792
MP-7226	201	183.229
MP-1009655	200	203.516
MP-974417	200	274.332
MP-13126	200	155.552
MP-28254	200	193.569
MP-8864	200	168.836
MP-20249	200	210.728
MP-984352	200	209.212
MP-604884	200	214.006
MP-1135	200	185.047
MP-2857	200	168.891
MP-982725	200	234.326
MP-481	200	200.695
MP-866037	200	191.707
MP-865805	200	179.935
MP-865465	200	175.403
MP-580234	200	217.96
MP-2363	200	197.177
MP-1025311	200	183.688
MP-22191	200	129.251
MP-22636	200	165.534
MP-28395	200	176.874
MP-582028	199	263.774
MP-18766	199	161.306
MP-27888	199	129.135
MP-1025218	199	189.508
MP-1425	199	200.602
MP-864908	199	215.888
MP-862287	199	193.409
MP-867917	199	190.638
MP-29752	199	198.269
MP-1025557	199	185.742
MP-1677	199	194.477
MP-1501	199	197.175
MP-1025220	198	202.355
MP-13154	198	215.015
MP-775909	198	115.455
MP-977273	198	214.202
MP-567981	198	185.69
MP-3702	198	205.481
MP-977545	198	240.82
MP-867319	198	196.013
MP-866115	198	188.729
MP-865792	198	172.844
MP-22790	198	168.665
MP-20424	198	190.582
MP-15780	198	200.649
MP-10300	198	166.061
MP-9981	198	302.927
MP-1118	198	181.358
MP-570784	198	177.121
mvc-15474	197	89.5674
MP-1017000	197	94.3106
MP-1009458	197	197.552
MP-1001916	197	170.307
MP-21447	197	175.581
MP-755690	197	150.855
MP-568901	197	189.856
MP-1589	197	200.181
MP-629015	197	208.303
MP-1918	197	206.331
MP-644311	197	200.11
MP-2802	197	196.963
MP-864903	197	210.905
MP-22120	197	198.763
MP-2033	197	228.884
MP-1664	197	179.314
MP-978493	196.8	131.249
MP-974584	196	188.967
MP-633538	196	217.368
MP-30790	196	208.364
MP-961710	196	161.695
MP-1203	196	145.427
MP-21440	196	171.679
MP-22546	196	177.444
MP-1335	196	186.765
MP-2287	196	195.231
MP-866083	196	161.154
MP-1222	196	180.8
MP-364	196	182.456
MP-861641	196	205.524
MP-865010	196	193.943
MP-865138	196	194.686
MP-865179	196	192.24
MP-12550	196	192.172
MP-31185	196	189.739
MP-1017556	196	206.794
MP-2762	196	208.613
MP-2567	196	171.044
MP-11883	196	219.485
MP-19210	196	196.92
MP-1016930	195	120.003
MP-1009133	195	235.365
MP-1008929	195	276.491
MP-1007855	195	191.904
MP-505822	195	181.538
MP-7586	195	227.223
MP-866376	195	191.242
MP-11661	195	216.044
MP-18717	195	111.328
MP-1700	195	186.603
MP-1007656	195	168.055
MP-2773	195	188.295
MP-8937	195	180.618
MP-972323	195	237.888
MP-977363	195	236.238
MP-867137	195	205.598
MP-864909	195	200.946
MP-867146	195	200.912
MP-864949	195	202.857
MP-19850	195	194.096
MP-661	195	187.071
MP-15805	195	243.103
MP-1849	195	228.809
MP-27769	195	177.64
MP-22722	195	167.071
MP-13686	195	160.692
MP-977176	194.58	142.137
MP-1016829	194	149.38
MP-1016836	194	178.225
MP-867744	194	146.195
MP-1007853	194	180.63
MP-995434	194	223.705
MP-9988	194	172.379
MP-1025366	194	194.075
MP-570074	194	200.484
MP-305	194	156.043
MP-864988	194	228.04
MP-861507	194	208.598
MP-867327	194	197.122
MP-864895	194	194.224
MP-862911	194	189.985
MP-608	194	189.794
MP-865743	194	187.213
MP-977362	194	168.504
MP-4364	194	165.646
MP-569875	194	192.922
MP-1025441	194	188.669
MP-292	194	157.059
MP-21167	194	178.061
MP-8207	194	171.432
MP-8212	194	162.726
MP-28896	194	231.409
MP-20905	194	162.517
MP-22585	194	199.409
MP-10155	194	180.228
MP-17045	194	191.25
MP-568671	194	163.266
MP-977138	193	222.669
MP-864930	193	223.607
MP-15955	193	179.651
MP-5924	193	135.395
MP-1007974	193	212.713
MP-535	193	220.84
MP-754624	193	137.875
MP-1017466	193	127.147
MP-755920	193	143.155
MP-675025	193	140.262
MP-504741	193	152.367
MP-2252	193	144.066
MP-977401	193	212.856
MP-867901	193	205.794
MP-977549	193	203.873
MP-861639	193	196.334
MP-865803	193	191.939
MP-866288	193	191.877
MP-866134	193	184.594
MP-861961	193	180.454
MP-866152	193	172.892
MP-977427	193	172.543
MP-22270	193	173.163
MP-11449	193	206.242
MP-8418	193	146.974
MP-861951	192	190.001
MP-1014261	192	197.54
MP-7947	192	190.28
MP-1018643	192	140.258
MP-755175	192	137.288
MP-999192	192	164.252
MP-756214	192	121.516
MP-567996	192	161.579
MP-2930	192	225.306
MP-568991	192	173.186
MP-11329	192	185.314
MP-5921	192	171.985
MP-866022	192	191.303
MP-3539	192	157.361
MP-5149	192	172.341
MP-972241	192	227.835
MP-11460	192	195.348
MP-1018151	192	183.649
MP-865678	192	213.345
MP-865728	192	199.978
MP-3623	192	197.588
MP-865538	192	197.988
MP-867271	192	182.746
MP-4955	192	176.106
MP-2049	192	189.837
MP-7544	192	169.261
MP-10456	192	164.023
MP-601848	192	185.386
MP-1409	192	178.903
MP-571428	192	171.404
MP-19328	191	141.032
MP-23080	191	118.004
MP-752463	191	169.479
MP-22312	191	168.965
MP-567703	191	204.582
MP-556605	191	130.335
MP-3792	191	120.519
MP-10003	191	171.942
MP-22396	191	170.57
MP-944	191	172.934
MP-7188	191	201.317
MP-11549	191	184.304
MP-972337	191	225.713
MP-977550	191	217.679
MP-867916	191	200.703
MP-864684	191	198.554
MP-866139	191	194.661
MP-861672	191	192.476
MP-30551	191	166.08
MP-571367	191	156.216
MP-819	191	192.134
MP-2662	191	201.551
MP-18971	191	185.308
MP-1019550	191	202.286
MP-631527	190	63.8454
mvc-13997	190	139.88
MP-961696	190	183.722
MP-12725	190	128.584
MP-865011	190	199.313
MP-16290	190	188.173
MP-1025385	190	202.822
MP-569624	190	192.742
MP-34688	190	124.314
MP-2583	190	184.581
MP-865027	190	227.121
MP-861656	190	208.057
MP-866218	190	189.497
MP-21171	190	187.363
MP-864916	190	184.45
MP-864835	190	183.755
MP-865898	190	157.607
MP-9339	190	150.8
MP-636320	190	146.227
MP-10208	190	177.584
MP-19299	190	180.713
MP-567750	190	198.909
MP-13472	190	161.693
MP-601842	190	188.861
MP-6933	189.78	325.554
MP-1007821	189	169.418
MP-760401	189	113.602
MP-669918	189	176.455
MP-2090	189	191.398
MP-865921	189	215.083
MP-867273	189	208.616
MP-972071	189	202.707
MP-11328	189	184.705
MP-9956	189	224.91
MP-8208	189	169.276
MP-22258	189	165.811
MP-1009548	188	247.853
MP-3614	188	113.869
MP-1001011	188	115.846
MP-1024071	188	211.616
MP-19400	188	120.159
MP-390	188	123.934
MP-865779	188	165.406
MP-753657	188	115.885
MP-3098	188	134.06
MP-865469	188	202.925
MP-864877	188	188.822
MP-862695	188	183.515
MP-864890	188	177.598
MP-10884	188	174.231
MP-1018062	188	174.011
MP-1474	188	223.991
MP-18946	188	160.38
MP-505517	188	137.389
MP-672645	188	165.63
MP-2858	188	125.484
MP-1018101	187	181.968
MP-973149	187	231.909
MP-867195	187	156.846
MP-7576	187	196.131
MP-979751	187	176.829
MP-7048	187	131.504
MP-21175	187	165.577
MP-2213	187	187.429
MP-1699	187	198.662
MP-21235	187	196.641
MP-601820	187	185.402
MP-644280	187	181.73
MP-16334	187	202.226
MP-11278	187	180.462
MP-568992	187	193.89
MP-8221	187	152.354
MP-1002222	186	118.281
MP-1040472	186	136.094
MP-1016926	186	164.52
MP-8973	186	177.833
mvc-11198	186	117.238
MP-1008920	186	189.482
MP-10903	186	177.703
MP-5639	186	120.918
MP-1017553	186	185.086
MP-4930	186	128.05
MP-8996	186	194.022
MP-517	186	157.855
MP-865186	186	205.523
MP-867795	186	199.305
MP-569344	186	150.402
MP-1025324	186	196.285
MP-1025187	186	195.297
MP-839	186	166.506
MP-11192	186	157.832
MP-5377	186	127.76
MP-973269	185	84.3138
MP-999076	185	108.399
MP-11455	185	170.962
MP-1008277	185	182.708
MP-449	185	170.389
MP-567871	185	159.053
MP-33997	185	107.478
MP-9716	185	148.46
MP-27719	185	136.662
MP-20738	185	145.737
MP-4355	185	117.49
MP-15657	185	153.605
MP-20395	185	162.499
MP-865020	185	204.409
MP-10895	185	204.711
MP-1014251	185	179.433
MP-866033	185	176.989
MP-864857	185	171.797
MP-20145	185	152.887
MP-31187	185	151.359
MP-11917	185	206.929
MP-1025356	185	192.328
MP-541	185	162.274
MP-978568	185	189.293
MP-1019086	184.9	295.838
MP-982245	184	104.372
MP-776205	184	179.804
MP-1018067	184	204.243
MP-570483	184	160.458
MP-754752	184	165.757
MP-22289	184	212.904
MP-754157	184	107.731
MP-2752	184	165.831
MP-761842	184	122.987
MP-1008556	184	169.84
MP-865160	184	211.794
MP-641526	184	182.58
MP-865147	184	195.249
MP-2439	184	171.684
MP-18695	184	182.165
MP-1215	184	138.488
MP-10894	184	211.726
MP-635	184	197.132
MP-1007691	184	166.724
MP-10904	184	176.629
MP-1221	184	159.006
MP-5659	184	172.888
MP-999396	183.91	177.455
MP-935811	183	106.076
MP-1018066	183	189.252
mvc-13691	183	110.829
MP-9761	183	193.181
MP-22221	183	131.596
MP-755066	183	130.146
MP-1007852	183	203.271
MP-571419	183	166.363
MP-569247	183	141.159
MP-555	183	190.792
MP-977384	183	188.125
MP-214	183	183.979
MP-865523	183	210.366
MP-20027	183	142.314
MP-30438	183	189.562
MP-27608	183	119.243
MP-8648	183	147.599
MP-973068	182	127.574
MP-690535	182	145.223
MP-1016903	182	112.11
MP-7915	182	126.09
MP-647	182	126.151
MP-989576	182	225.416
MP-971738	182	153.861
MP-11690	182	189.746
MP-417	182	238.854
MP-30777	182	200.109
MP-865611	182	198.264
MP-866031	182	189.919
MP-865562	182	189.312
MP-1017554	182	176.243
MP-865146	182	187.561
MP-1004526	181	176.654
MP-3136	181	109.93
MP-9244	181	187.299
MP-973022	181	231.885
MP-973181	181	225.863
MP-2243	181	125.891
MP-20551	181	167.69
MP-18816	181	147.588
MP-9951	181	169.971
MP-7790	181	170.752
MP-11191	181	180.825
MP-7285	181	171.498
MP-568792	181	174.982
MP-863690	181	179.428
MP-4813	181	163.663
MP-862691	181	152.192
MP-19963	181	136.516
MP-903	181	183.287
MP-1025270	181	203.766
MP-20197	181	215.381
MP-697068	181	168.888
MP-21306	181	152.493
MP-554278	181	119.078
MP-9801	181	131.096
MP-1649	180	192.105
MP-613523	180	211.251
MP-570698	180	165.952
MP-755875	180	146.231
MP-552454	180	138.002
MP-3896	180	175.371
MP-568711	180	182.431
MP-567462	180	185.158
MP-2444	180	163.298
MP-867326	180	196.093
MP-861983	180	174.962
MP-815	180	162.187
MP-19177	180	181.921
MP-2116	180	195.626
MP-9957	180	181.659
MP-5075	180	180.498
MP-3732	180	144.066
MP-19097	180	155.975
MP-3536	180	123.02
MP-1147	180	134.192
MP-18732	180	148.514
MP-861931	179	202.551
MP-867829	179	189.446
MP-18829	179	105.572
MP-972238	179	188.765
MP-754165	179	103.859
MP-1919	179	183.109
MP-972275	179	229.555
MP-979931	179	185.091
MP-11457	179	171.074
MP-284	179	158.414
MP-867775	179	179.903
MP-865931	179	181.003
MP-4612	179	160.282
MP-1114	179	151.86
MP-866051	179	133.505
MP-7424	179	184.076
MP-3155	179	177.423
MP-30871	179	159.963
MP-18848	179	109.6
MP-505540	179	145.917
MP-22637	179	143.565
MP-13967	179	156.11
MP-11453	179	168.273
MP-1016821	178	104.071
MP-1016931	178	132.798
MP-1016827	178	114.046
MP-861954	178	216.943
MP-14549	178	154.214
MP-1018639	178	113.173
MP-10394	178	183.018
MP-1021489	178	158.685
MP-971744	178	176.239
MP-1018060	178	169.41
MP-11565	178	186.542
MP-3504	178	148.621
MP-20061	178	193.151
MP-1594	178	160.18
MP-981539	178	176.625
MP-1025353	178	178.727
MP-976265	178	188.646
MP-1019508	178	162.031
MP-636328	178	171.546
MP-19424	178	149.192
MP-864921	178	196.734
MP-865519	178	191.414
MP-865030	178	183.198
MP-862561	178	172.878
MP-862715	178	177.855
MP-873	178	183.803
MP-5407	178	160.44
MP-1936	178	133.141
MP-1555	178	143.518
MP-636334	178	175.341
MP-558781	178	134.411
MP-21340	178	150.301
MP-758594	177	154.901
MP-10259	177	149.714
MP-977408	177	111.948
MP-22144	177	169.042
MP-999542	177	206.634
MP-10899	177	165.249
MP-998971	177	171.839
MP-830	177	154.112
MP-20344	177	159.594
MP-2379	177	148.29
MP-865091	177	200.692
MP-865878	177	184.012
MP-866087	177	178.407
MP-865308	177	174.703
MP-2593	177	171.964
MP-865712	177	174.251
MP-30595	177	171.036
MP-1014244	177	169.642
MP-20711	177	161.442
MP-10010	177	151.589
MP-13137	177	136.477
MP-730	177	151.694
MP-510409	177	146.876
MP-22302	177	135.691
mvc-14006	176	159.821
MP-974061	176	112.034
mvc-15989	176	138.047
MP-761556	176	185.907
MP-10187	176	147.752
MP-976818	176	175.972
MP-975423	176	203.057
MP-573119	176	137.255
MP-30028	176	159.035
MP-755313	176	103.14
MP-33009	176	191.072
MP-15701	176	179.389
MP-989613	176	176.36
MP-10700	176	175.859
MP-864974	176	179.271
MP-550172	176	101.019
MP-2478	176	148.251
MP-1121	176	138.093
MP-864945	176	203.499
MP-867187	176	183.383
MP-999298	176	170.452
MP-12631	176	135.984
MP-856	176	100.73
MP-21048	176	195.327
MP-12104	176	148.228
MP-19331	176	179.971
MP-19306	176	142.473
MP-975138	175	131.673
MP-975216	175	148.266
MP-345	175	139.954
MP-864631	175	182.387
MP-38280	175	131.162
mvc-15448	175	133.685
MP-5827	175	106.736
MP-755302	175	129.356
MP-21469	175	154.828
MP-2574	175	130.805
MP-754403	175	103.685
MP-16613	175	135.68
MP-13852	175	165.277
MP-11190	175	151.107
MP-2658	175	145.357
MP-31454	175	156.291
MP-1606	175	153.198
MP-865032	175	234.06
MP-4248	175	177.887
MP-21008	175	170.351
MP-998980	175	157.654
MP-4653	175	177.586
MP-13572	175	165.91
MP-997012	175	143.379
MP-16305	175	160.014
MP-10711	175	151.133
MP-20147	175	158.964
MP-568384	174	151.412
MP-1040467	174	153.744
MP-1016872	174	151.394
MP-13322	174	170.23
MP-1012640	174	217.392
MP-38843	174	120.488
MP-849388	174	137.61
MP-644481	174	110.655
MP-6065	174	85.5372
MP-14142	174	125.974
MP-3442	174	109.186
MP-2018	174	160.749
MP-11501	174	211.609
MP-865130	174	178.957
MP-977582	174	166.258
MP-21845	174	178.557
MP-19870	174	148.056
MP-3576	174	147.165
MP-866163	174	129.298
MP-571147	174	147.838
MP-1014265	174	143.16
MP-696	174	181.545
MP-2053	174	146.569
MP-4500	174	136.38
MP-5146	174	162.609
MP-568748	173	186.331
MP-961646	173	150.222
MP-7070	173	259.873
MP-976838	173	175.752
MP-973983	173	190.616
MP-999395	173	179.349
MP-10371	173	213.634
MP-7006	173	108.159
MP-29111	173	140.417
MP-16043	173	156.856
MP-1007664	173	144.22
MP-5229	173	100.503
MP-6938	173	171.007
MP-865537	173	195.493
MP-14116	173	158.502
MP-2123	173	160.396
MP-996162	173	172.927
MP-21359	173	173.306
MP-27927	173	127.708
MP-3677	173	178.667
MP-1001834	172	225.602
MP-977128	172	223.578
MP-861882	172	223.997
MP-862610	172	207.927
MP-2229	172	116.05
MP-1018082	172	168.316
MP-542595	172	167.222
MP-1373	172	158.252
MP-20828	172	184.389
MP-2203	172	152.804
MP-996971	172	143.283
MP-7599	172	148.878
MP-894	172	172.128
MP-2403	172	184.46
MP-867156	172	178.613
MP-861640	172	173.434
MP-639659	172	164.921
MP-804	172	154.172
MP-5221	172	153.475
MP-7707	172	142.991
MP-22769	172	137.278
MP-4019	172	109.629
MP-505554	172	134.981
MP-999543	171.46	235.151
MP-971703	171	150.135
MP-10261	171	133.661
MP-761415	171	169.574
MP-19845	171	110.815
MP-1008559	171	136.426
MP-976847	171	151.331
MP-16045	171	148.946
MP-17383	171	159.16
MP-4990	171	187.294
MP-865869	171	174.931
MP-865591	171	174.819
MP-867748	171	169.642
MP-1029359	171	158.863
MP-1025497	171	180.203
MP-485	171	163.409
MP-27919	171	173.654
MP-1009819	170	58.1674
MP-1018024	170	191.68
MP-21851	170	232.83
mvc-11732	170	134.009
MP-1025329	170	189.126
MP-25053	170	115.86
MP-755441	170	136.405
MP-8098	170	94.8622
MP-866088	170	174.245
MP-861979	170	149.799
MP-10457	170	141.958
MP-13853	170	152.259
MP-567767	169.68	250.234
MP-867293	169	160.837
MP-426	169	101.54
MP-7754	169	175.635
MP-13085	169	186.948
MP-754698	169	129.722
MP-776250	169	165.514
MP-569516	169	177.198
MP-19417	169	140.642
MP-21078	169	158.399
MP-13109	169	95.3632
MP-551830	169	100.585
MP-288	169	122.655
MP-865093	169	146.465
MP-865166	169	172.096
MP-2455	169	154
MP-544	169	172.981
MP-4651	169	100.705
MP-553961	169	128.144
MP-5794	169	105.669
MP-30842	169	161.471
MP-1019097	168	191.086
MP-781625	168	148.255
mvc-13995	168	106.337
MP-766454	168	128.693
MP-775296	168	145.444
MP-2676	168	158.005
MP-8231	168	99.9968
MP-867330	168	146.701
MP-695	168	180.202
MP-1670	168	231.723
MP-505297	168	149.409
MP-864987	168	207.358
MP-864944	168	205.702
MP-22300	168	172.915
MP-20840	168	171.015
MP-21467	168	141.871
MP-30481	168	179.956
MP-10910	168	166.574
MP-22568	168	149.326
MP-760414	168	142.883
MP-4798	168	156.382
mvc-15521	167	98.1247
MP-1014246	167	126.229
MP-18919	167	178.332
MP-999390	167	233.934
MP-570751	167	142.776
MP-13334	167	105.2
MP-22535	167	103.064
MP-753495	167	97.6737
MP-864939	167	167.103
mvc-13158	167	119.53
MP-972396	167	219.243
MP-22390	167	135.04
MP-977572	167	175.01
MP-3020	167	102.75
MP-11533	167	152.894
MP-16514	167	159.534
MP-29154	167	136.383
MP-5918	167	133.098
MP-6939	167	176.297
MP-8697	167	124.833
MP-11393	167	135.597
MP-20949	167	194.697
MP-568186	167	183.877
MP-2039	167	181.789
MP-972827	166	122.952
MP-978508	166	199.465
MP-15800	166	142.467
MP-20552	166	181.885
MP-16336	166	142.074
MP-773864	166	104.269
MP-3759	166	116.051
MP-550433	166	121.949
MP-8285	166	119.58
MP-754678	166	109.789
MP-10463	166	163.132
MP-865044	166	184.761
MP-427	166	120.385
MP-570293	166	138.347
MP-1129	166	187.113
MP-13452	166	173.023
MP-9437	166	125.993
MP-866183	166	172.209
MP-1336	166	154.337
MP-983358	166	145.604
MP-30657	166	141.887
MP-865441	166	146.456
MP-567749	166	191.971
MP-351	166	158.958
MP-2339	166	152.258
MP-3315	166	140.552
MP-1016929	165	135.569
MP-975439	165	224.057
MP-1016881	165	90.783
MP-862316	165	188.828
MP-961711	165	134.447
MP-5798	165	166.379
MP-961706	165	146.921
MP-2670	165	151.214
MP-13108	165	93.4804
MP-30807	165	146.169
MP-570904	165	148.063
MP-3498	165	137.581
MP-11021	165	117.297
MP-672371	165	152.309
MP-864897	165	167.829
MP-3748	165	134.452
MP-22662	165	147.133
MP-20112	165	151.047
MP-5025	165	123.29
MP-10289	165	163.431
MP-11272	165	159.689
MP-14285	165	144.181
MP-984628	164	138.907
MP-20119	164	139.547
mvc-15452	164	133.466
MP-999473	164	188.225
MP-571163	164	186.591
MP-616575	164	206.548
MP-10049	164	192.29
MP-20565	164	184.565
MP-2250	164	153.084
MP-31455	164	147.149
MP-1542	164	121.33
MP-864896	164	160.895
MP-5748	164	143.301
MP-20730	164	138.552
MP-2059	164	121.282
MP-929	164	165.927
MP-570713	164	155.379
MP-1025161	164	150.38
MP-510625	164	155.667
MP-1326	164	144.441
MP-4243	164	159.731
MP-3771	164	121.465
MP-7601	164	115.321
MP-28232	164	115.254
MP-571619	164	145.14
MP-1002124	163	153.342
MP-975208	163	129.824
MP-862335	163	163.793
MP-861667	163	149.464
MP-22979	163	102.435
MP-16735	163	164.307
mvc-5863	163	149.674
MP-31459	163	137.341
MP-15679	163	125.187
MP-714885	163	169.981
MP-10675	163	140.004
MP-2998	163	93.4708
MP-2831	163	176.122
MP-567653	163	157.077
MP-972217	163	169.933
MP-11522	163	151.124
MP-505562	163	156.049
MP-823	163	161.928
MP-864919	163	167.637
MP-867922	163	161.868
MP-865174	163	157.685
MP-1029267	163	150.4
MP-16501	163	142.016
MP-570436	163	197.042
MP-570832	163	173.694
MP-21342	163	140.6
MP-11270	163	202.079
MP-2979	163	165.997
MP-1017566	162.43	108.499
MP-982048	162	119.644
MP-755253	162	115.4
MP-3348	162	182.505
MP-19809	162	199.058
MP-33708	162	151.403
MP-333	162	154.245
MP-796	162	154.008
MP-1029702	162	171.835
MP-10744	162	157.765
MP-645159	162	115.403
MP-1025397	162	194.475
MP-4590	162	101.453
MP-3721	162	95.3411
MP-567181	162	156.967
MP-7557	162	138.852
MP-1487	162	145.32
MP-7187	162	148.767
MP-2674	162	159.27
MP-1025372	162	171.572
MP-996996	162	157.432
MP-13453	162	175.1
MP-570199	162	158.692
MP-19082	162	155.573
MP-20192	162	160.9
MP-9595	162	119.684
MP-20622	162	170.192
MP-365	162	155.749
MP-1016825	161	101.848
MP-975255	161	95.2433
MP-1016900	161	163.449
MP-3924	161	148.263
MP-999053	161	120.981
MP-20237	161	140.878
MP-10125	161	161.543
MP-1018085	161	182.476
MP-20935	161	146.934
MP-997098	161	163.497
MP-1479	161	136.405
MP-997161	161	158.699
MP-865162	161	164.263
MP-867928	161	154.889
MP-861909	161	148.958
MP-3909	161	145.924
MP-637771	161	145.755
MP-1025212	161	182.74
MP-19955	161	141.575
MP-5594	161	110.571
MP-675334	160	132.947
MP-1274	160	125.261
MP-752496	160	118.039
MP-755769	160	99.9591
MP-571	160	152.667
MP-865780	160	161.448
MP-2182	160	52.0956
MP-1025067	160	168.918
MP-2114	160	132.987
MP-567636	160	121.878
MP-866012	160	160.358
MP-864715	160	135.566
MP-1029330	160	142.022
MP-1591	160	158.536
MP-5443	160	158.743
MP-11583	160	140.355
MP-10076	160	130.129
MP-11281	160	148.648
MP-19442	160	172.353
MP-680932	160	151.912
MP-1016819	159	106.331
MP-9830	159	149.881
MP-975292	159	120.805
MP-961658	159	118.883
MP-4238	159	163.397
MP-1018013	159	107.45
MP-33551	159	144.793
MP-867902	159	187.645
MP-5853	159	193.66
MP-1016853	159	119.531
MP-770107	159	139.242
MP-4346	159	134.199
MP-2028	159	146.206
MP-570673	159	155.961
MP-22565	159	202.796
MP-11734	159	116.182
MP-12086	159	175.351
MP-864839	159	155.397
MP-865548	159	141.387
MP-4131	159	135.915
MP-998552	159	88.9327
MP-669917	159	156.609
MP-1387	159	153.947
MP-1025550	159	143.788
MP-5971	159	160.622
MP-3747	159	159.2
MP-21023	159	152.385
MP-2824	159	158.164
MP-29455	159	102.51
MP-1016880	158	142.021
MP-974842	158	117.489
MP-451	158	126.261
MP-865925	158	200.505
MP-975044	158	157.836
MP-21040	158	134.723
MP-13079	158	211.041
MP-430	158	146.05
MP-568014	158	140.53
MP-10198	158	242.983
MP-550908	158	95.3225
MP-553875	158	140.361
MP-553991	158	103.644
MP-4280	158	113.111
MP-601285	158	173.567
MP-861637	158	155.454
MP-29725	158	182.468
MP-3274	158	152.745
MP-19835	158	153.983
MP-11019	158	113.1
MP-583	158	128.875
MP-2480	158	130.458
MP-2225	158	155.946
MP-16356	158	131.093
MP-18750	158	151.292
MP-1029834	158	160.801
MP-1018635	157	163.739
MP-279	157	195.233
MP-1016884	157	105.828
MP-761293	157	134.963
MP-865899	157	185.244
MP-10692	157	149.223
MP-22079	157	147.544
MP-1018124	157	161.503
MP-862369	157	178.058
MP-865531	157	182.018
MP-865155	157	164.938
MP-866187	157	154.675
MP-770618	157	150.304
MP-30840	157	157.114
MP-4200	157	119.87
[truncated: 4,193 more rows]

[truncated: 8 more sheets: Figure 5a, Figure 5b, Supplementary Figure 1, Supplementary Figure 2a, Supplementary Figure 2b, Supplementary Figure 3, Supplementary Table 1, Supplementary Table 2]
